# Supplementary material for: Borate driven heterogeneous networks for porous elastomers with improved tribological and mechanical performances
Source: Nat Commun. 2025 Dec 17;16:11183. doi: 10.1038/s41467-025-66156-2 (PMC12712056; doi:10.1038/s41467-025-66156-2)
Supplement: Supplementary file 6 — Source data [file 41467_2025_66156_MOESM6_ESM.xlsx]

## Sheet: Fig. 2B
	D-PDMS			B
	Time	MSD		Time	MSD
	0	0		0	0
	0.5	1.13549		0.5	0.58531
	1	1.88628		1	1.17272
	1.5	2.40668		1.5	1.5876
	2	2.79057		2	1.90977
	2.5	3.09519		2.5	2.16546
	3	3.32233		3	2.38654
	3.5	3.51472		3.5	2.56682
	4	3.66714		4	2.71954
	4.5	3.81764		4.5	2.90175
	5	3.95209		5	3.07218
	5.5	4.11404		5.5	3.19429
	6	4.26907		6	3.35238
	6.5	4.39105		6.5	3.52549
	7	4.54368		7	3.75935
	7.5	4.71686		7.5	3.96939
	8	4.88215		8	4.15306
	8.5	5.02749		8.5	4.32883
	9	5.13619		9	4.4717
	9.5	5.22471		9.5	4.5896
	10	5.34638		10	4.74231
	10.5	5.4823		10.5	4.89617
	11	5.59494		11	5.02976
	11.5	5.73907		11.5	5.17797
	12	5.893		12	5.30988
	12.5	6.0547		12.5	5.49595
	13	6.2035		13	5.62735
	13.5	6.32793		13.5	5.70158
	14	6.41528		14	5.8046
	14.5	6.49878		14.5	5.92168
	15	6.57073		15	6.02553
	15.5	6.66502		15.5	6.11146
	16	6.74246		16	6.16527
	16.5	6.83284		16.5	6.2305
	17	6.89775		17	6.35345
	17.5	6.97536		17.5	6.47438
	18	7.06047		18	6.59008
	18.5	7.12716		18.5	6.70367
	19	7.19099		19	6.79807
	19.5	7.28399		19.5	6.90834
	20	7.38031		20	7.03029
	20.5	7.46141		20.5	7.07757
	21	7.52276		21	7.1022
	21.5	7.54937		21.5	7.09959
	22	7.60874		22	7.15619
	22.5	7.66274		22.5	7.21119
	23	7.73321		23	7.2912
	23.5	7.80415		23.5	7.41709
	24	7.88732		24	7.5219
	24.5	7.93862		24.5	7.58744
	25	8.00955		25	7.63491
	25.5	8.08595		25.5	7.68611
	26	8.13346		26	7.69771
	26.5	8.15984		26.5	7.6832
	27	8.21855		27	7.68922
	27.5	8.2819		27.5	7.73777
	28	8.27676		28	7.7442
	28.5	8.30067		28.5	7.75168
	29	8.38201		29	7.79615
	29.5	8.45771		29.5	7.82823
	30	8.52558		30	7.83034
	30.5	8.57932		30.5	7.84816
	31	8.62235		31	7.86958
	31.5	8.63797		31.5	7.91401
	32	8.61904		32	7.93858
	32.5	8.61745		32.5	7.99761
	33	8.61204		33	8.10655
	33.5	8.61839		33.5	8.13394
	34	8.63514		34	8.17047
	34.5	8.63358		34.5	8.19318
	35	8.68113		35	8.24531
	35.5	8.75147		35.5	8.32249
	36	8.82833		36	8.36746
	36.5	8.88403		36.5	8.386
	37	8.91463		37	8.3491
	37.5	8.90489		37.5	8.34189
	38	8.86611		38	8.35473
	38.5	8.83738		38.5	8.35732
	39	8.8548		39	8.38766
	39.5	8.88137		39.5	8.41219
	40	8.91262		40	8.38519
	40.5	8.91206		40.5	8.37733
	41	8.9369		41	8.36149
	41.5	8.99518		41.5	8.33097
	42	9.09122		42	8.36454
	42.5	9.19851		42.5	8.49533
	43	9.32687		43	8.60753
	43.5	9.44319		43.5	8.66861
	44	9.50853		44	8.74643
	44.5	9.55925		44.5	8.84853
	45	9.6384		45	8.93582
	45.5	9.69103		45.5	9.03654
	46	9.74617		46	9.09883
	46.5	9.8165		46.5	9.18152
	47	9.89415		47	9.25906
	47.5	9.96597		47.5	9.30613
	48	10.0288		48	9.35245
	48.5	10.0895		48.5	9.44509
	49	10.1127		49	9.50673
	49.5	10.104		49.5	9.51411
	50	10.0943		50	9.49094
	50.5	10.1318		50.5	9.49234
	51	10.157		51	9.53799
	51.5	10.207		51.5	9.58514
	52	10.2671		52	9.66289
	52.5	10.3302		52.5	9.77233
	53	10.3838		53	9.91623
	53.5	10.4494		53.5	9.96511
	54	10.4885		54	9.95715
	54.5	10.4934		54.5	9.9513
	55	10.439		55	9.85691
	55.5	10.369		55.5	9.6622
	56	10.3017		56	9.50528
	56.5	10.2782		56.5	9.40514
	57	10.3108		57	9.36703
	57.5	10.3717		57.5	9.37371
	58	10.4305		58	9.42125
	58.5	10.4633		58.5	9.38506
	59	10.4648		59	9.33131
	59.5	10.4692		59.5	9.2615
	60	10.4469		60	9.21836
	60.5	10.4278		60.5	9.18268
	61	10.4253		61	9.19736
	61.5	10.4528		61.5	9.37797
	62	10.5179		62	9.52087
	62.5	10.5383		62.5	9.56711
	63	10.5422		63	9.63471
	63.5	10.5613		63.5	9.69371
	64	10.5969		64	9.75697
	64.5	10.6349		64.5	9.82486
	65	10.6908		65	9.87803
	65.5	10.7502		65.5	10.0473
	66	10.8094		66	10.1867
	66.5	10.8256		66.5	10.3773
	67	10.8235		67	10.5713
	67.5	10.8404		67.5	10.6875
	68	10.961		68	10.8644
	68.5	11.1408		68.5	11.0716
	69	11.2901		69	11.3563
	69.5	11.4113		69.5	11.566
	70	11.5244		70	11.767
	70.5	11.6068		70.5	11.9785
	71	11.6894		71	12.225
	71.5	11.7749		71.5	12.4477
	72	11.8393		72	12.7123
	72.5	11.9228		72.5	13.0865
	73	12.0175		73	13.3844
	73.5	12.125		73.5	13.7145
	74	12.1948		74	14.1
	74.5	12.3048		74.5	14.6303
	75	12.4233		75	15.1659
	75.5	12.5869		75.5	15.6654
	76	12.7086		76	16.0588
	76.5	12.8321		76.5	16.5154
	77	12.9385		77	16.9322
	77.5	13.043		77.5	17.417
	78	13.1081		78	17.8649
	78.5	13.1774		78.5	18.3527
	79	13.2187		79	18.8549
	79.5	13.2704		79.5	19.3338
	80	13.2669		80	19.7404
	80.5	13.3094		80.5	20.2639
	81	13.4369		81	20.8272
	81.5	13.6104		81.5	21.4065
	82	13.8281		82	21.8689
	82.5	14.0397		82.5	22.2176
	83	14.1531		83	22.5216
	83.5	14.2602		83.5	22.8531
	84	14.3596		84	23.2817
	84.5	14.4459		84.5	23.629
	85	14.4843		85	23.9208
	85.5	14.464		85.5	24.2399
	86	14.4956		86	24.2572
	86.5	14.5607		86.5	23.9907
	87	14.5498		87	23.9691
	87.5	14.5488		87.5	23.761
	88	14.6177		88	23.6981
	88.5	14.6908		88.5	23.8046
	89	14.7332		89	23.6702
	89.5	14.7127		89.5	23.5447
	90	14.7316		90	23.6825
	90.5	14.7841		90.5	23.7786
	91	14.855		91	23.7672
	91.5	15.0299		91.5	23.9578
	92	15.2597		92	24.4316
	92.5	15.6305		92.5	25.0015
	93	16.0676		93	25.6635
	93.5	16.5121		93.5	26.2496
	94	16.6259		94	26.7613
	94.5	16.4641		94.5	26.7753
	95	16.421		95	26.7097
	95.5	16.4778		95.5	26.4618
	96	16.4504		96	25.8716
	96.5	16.5422		96.5	25.6185
	97	16.6022		97	25.4103
	97.5	16.6575		97.5	24.526
	98	16.7059		98	23.9443
	98.5	16.5649		98.5	23.5607
	99	16.4775		99	23.0099
	99.5	16.5751		99.5	23.7226
	100	16.6656		100	23.5668

## Sheet: Fig. 3B1
	S-PDMS			HN-PDMS@BA			HNP-PDMS@BA
	q²	ln(q³I(q))		q²	ln(q³I(q))		q²	ln(q³I(q))
	0.00552	60.6667		0.00552	94		0.00552	105.667
	0.01052	54.2		0.01052	89.6		0.01052	100.4
	0.01552	33.625		0.01552	58.625		0.01552	68.625
	0.02051	27.0909		0.02051	47.1818		0.02051	52.8182
	0.02551	15.0769		0.02551	29.2308		0.02551	27.3077
	0.03051	9.53333		0.03051	17.6		0.03051	15.4
	0.0355	4.16667		0.0355	7.94444		0.0355	7.83333
	0.0405	2.54546		0.0405	5.18182		0.0405	4.68182
	0.0455	0.86957		0.0455	1.6087		0.0455	1.52174
	0.0505	0.43478		0.0505	0.56522		0.0505	0.78261
	0.05549	1.9		0.05549	3.73333		0.05549	4.6
	0.06049	2.1875		0.06049	4.96875		0.06049	7.46875
	0.06549	13.0625		0.06549	23.375		0.06549	33.25
	0.07048	26.6571		0.07048	41.9714		0.07048	55.8857
	0.07548	31.775		0.07548	49.45		0.07548	72.1
	0.08048	49.4878		0.08048	63.5366		0.08048	95.9268
	0.08547	26.8537		0.08547	35.3415		0.08547	57.6341
	0.09047	8.76596		0.09047	13.9574		0.09047	26.1702
	0.09547	4.96078		0.09547	9.78431		0.09547	18.2353
	0.10047	4.52083		0.10047	9.4375		0.10047	15.0417
	0.10546	5.20755		0.10546	9.50943		0.10546	13.6038
	0.11046	4.42373		0.11046	8.13559		0.11046	12.5254
	0.11546	3.88136		0.11546	7.52542		0.11546	11.1864
	0.12045	4.38983		0.12045	7.98305		0.12045	10.1695
	0.12545	4.10938		0.12545	7.85938		0.12545	8.98438
	0.13045	3.69118		0.13045	7.51471		0.13045	9.54412
	0.13544	3.67647		0.13544	7.19118		0.13544	8.60294
	0.14044	3.97143		0.14044	6.61429		0.14044	8.04286
	0.14544	3.61644		0.14544	6.42466		0.14544	7.84932
	0.15044	3.57692		0.15044	6.88462		0.15044	7.33333
	0.15543	4.06667		0.15543	6.32		0.15543	7.97333
	0.16043	3.97531		0.16043	6.7037		0.16043	7.18519
	0.16543	3.59551		0.16543	6.17978		0.16543	7.21348
	0.17042	3.96512		0.17042	6.76744		0.17042	6.5814
	0.17542	3.72941		0.17542	6.32941		0.17542	7.23529
	0.18042	3.48936		0.18042	6.25532		0.18042	7.2234
	0.18541	3.58163		0.18541	6.2551		0.18541	7.12245
	0.19041	3.4		0.19041	6.87368		0.19041	6.91579
	0.19541	3.61053		0.19541	5.90526		0.19541	7.21053
	0.2004	3.36634		0.2004	6.49505		0.2004	6.85149
	0.2054	3.10909		0.2054	6.16364		0.2054	6.51818
	0.2104	3.51923		0.2104	5.82692		0.2104	6.76923
	0.2154	3.41441		0.2154	6.21622		0.2154	6.57658
	0.22039	3.5625		0.22039	6.01786		0.22039	6.79464
	0.22539	3.6		0.22539	5.70435		0.22539	6.53913
	0.23039	3.4087		0.23039	6.04348		0.23039	6.21739
	0.23538	3.70833		0.23538	6.25833		0.23538	6.44167
	0.24038	3.3252		0.24038	6.13821		0.24038	6.34959
	0.24538	3.19355		0.24538	6.1371		0.24538	6.47581
	0.25037	3.22131		0.25037	6.01639		0.25037	6.95082
	0.25537	3.0916		0.25537	6.38931		0.25537	6.37405
	0.26037	3.25		0.26037	6.32353		0.26037	6.69853
	0.26537	3.18519		0.26537	5.82963		0.26537	6.5037
	0.27036	3.47101		0.27036	5.81884		0.27036	6.47101
	0.27536	3.06429		0.27536	6.39286		0.27536	6.17143
	0.28036	3.4375		0.28036	6.22222		0.28036	6.42361
	0.28535	3.01409		0.28535	6.06338		0.28535	5.90141
	0.29035	3.20134		0.29035	6.11409		0.29035	6.24161
	0.29535	3.37748		0.29535	5.50993		0.29535	6.25828
	0.30034	3.33108		0.30034	5.78378		0.30034	5.77703
	0.30534	3.1634		0.30534	5.77778		0.30534	5.96078
	0.31034	3.36196		0.31034	6.14724		0.31034	6.06749
	0.31534	3.26543		0.31534	6.25926		0.31534	6.50617
	0.32033	3.27778		0.32033	6.24691		0.32033	5.82099
	0.32533	3.18405		0.32533	5.83436		0.32533	5.78528
	0.33033	3.13018		0.33033	5.69231		0.33033	5.82249
	0.33532	3.17919		0.33532	6.01734		0.33532	5.91908
	0.34032	3.03488		0.34032	5.71512		0.34032	5.91279
	0.34532	2.89143		0.34532	5.50286		0.34532	5.76
	0.35031	3.14124		0.35031	5.53672		0.35031	5.64972
	0.35531	3.01648		0.35531	5.68132		0.35531	5.41209
	0.36031	2.8		0.36031	5.32222		0.36031	5.45556
	0.3653	2.9027		0.3653	5.4973		0.3653	5.68649
	0.3703	2.9433		0.3703	5.85051		0.3703	5.42268
	0.3753	2.79581		0.3753	5.3822		0.3753	5.74869
	0.3803	2.88889		0.3803	5.38624		0.3803	5.47619
	0.38529	2.94472		0.38529	5.50251		0.38529	5.08543
	0.39029	2.77833		0.39029	5.5665		0.39029	5.28079
	0.39529	3.04145		0.39529	5.39896		0.39529	5.03109
	0.40028	2.9596		0.40028	5.27778		0.40028	4.76768
	0.40528	2.70698		0.40528	5.22326		0.40528	4.95814
	0.41028	2.57212		0.41028	5.23558		0.41028	5.11058
	0.41527	3.02885		0.41527	5.25481		0.41527	4.84135
	0.42027	2.76526		0.42027	5.33803		0.42027	4.85446
	0.42527	2.79186		0.42527	5.0362		0.42527	4.66968
	0.43027	2.5566		0.43027	5.0283		0.43027	4.64623
	0.43526	2.74324		0.43526	5.07658		0.43526	4.9009
	0.44026	2.59565		0.44026	5.03913		0.44026	4.5
	0.44526	2.61504		0.44526	4.84956		0.44526	4.58407
	0.45025	2.45455		0.45025	4.74091		0.45025	4.48636
	0.45525	2.52966		0.45525	4.6017		0.45525	4.19492
	0.46025	2.41772		0.46025	4.52321		0.46025	4.27848
	0.46524	2.23305		0.46524	4.55085		0.46524	4.00424
	0.47024	2.29362		0.47024	4.60851		0.47024	4.24255
	0.47524	2.27935		0.47524	4.20243		0.47524	4.01215
	0.48023	2.45492		0.48023	4.40164		0.48023	4.11066
	0.48523	2.17213		0.48523	4.46721		0.48523	3.90574
	0.49023	2.29032		0.49023	4.17742		0.49023	3.94758
	0.49523	2.28235		0.49523	4.23922		0.49523	3.77255
	0.50022	2.268		0.50022	4.412		0.50022	4.048
	0.50522	2.19066		0.50522	4.02724		0.50522	3.69261
	0.51022	2.28736		0.51022	4.09579		0.51022	3.88889
	0.51521	1.95865		0.51521	3.92857		0.51521	3.45113
	0.52021	2.15414		0.52021	3.9812		0.52021	3.59399
	0.52521	2.08779		0.52521	3.88168		0.52521	3.3626
	0.5302	2.10075		0.5302	3.85448		0.5302	3.29478
	0.5352	1.89568		0.5352	3.79137		0.5352	3.32374
	0.5402	2.02546		0.5402	3.79273		0.5402	3.14909
	0.5452	1.94872		0.5452	3.62271		0.5452	2.98535
	0.55019	1.87226		0.55019	3.5		0.55019	3.22263
	0.55519	2.02069		0.55519	3.52759		0.55519	3.17586
	0.56019	1.94444		0.56019	3.69097		0.56019	3.08333
	0.56518	1.79643		0.56518	3.43929		0.56518	2.99286
	0.57018	1.86942		0.57018	3.26461		0.57018	2.89003
	0.57518	1.92542		0.57518	3.22712		0.57518	2.8678
	0.58017	1.77133		0.58017	3.36519		0.58017	2.92833
	0.58517	1.57095		0.58517	3.27703		0.58517	2.82432
	0.59017	1.66994		0.59017	3.15686		0.59017	2.86275
	0.59517	1.69333		0.59517	3.14667		0.59517	2.66667
	0.60016	1.59197		0.60016	2.98997		0.60016	2.48495
	0.60516	1.43648		0.60516	2.96743		0.60516	2.7557
	0.61016	1.55799		0.61016	2.89342		0.61016	2.47649
	0.61515	1.70033		0.61515	2.91531		0.61515	2.58306
	0.62015	1.55556		0.62015	2.68254		0.62015	2.44762
	0.62515	1.5514		0.62515	2.78193		0.62515	2.34268
	0.63014	1.39938		0.63014	2.65944		0.63014	2.35913
	0.63514	1.46645		0.63514	2.63578		0.63514	2.41534
	0.64014	1.56325		0.64014	2.56627		0.64014	2.36446
	0.64513	1.35562		0.64513	2.51064		0.64513	2.37082
	0.65013	1.28834		0.65013	2.64724		0.65013	2.1411
	0.65513	1.43558		0.65513	2.74233		0.65513	2.2362
	0.66013	1.4438		0.66013	2.59654		0.66013	2.10375
	0.66512	1.48235		0.66512	2.41471		0.66512	1.97647
	0.67012	1.28571		0.67012	2.22619		0.67012	2.05655
	0.67512	1.26036		0.67512	2.32249		0.67512	2.04438
	0.68011	1.29714		0.68011	2.32		0.68011	2.04286
	0.68511	1.32102		0.68511	2.41761		0.68511	1.99716
	0.69011	1.27485		0.69011	2.38304		0.69011	1.92398
	0.6951	1.26836		0.6951	2.25141		0.6951	2.0904
	0.7001	1.12707		0.7001	2.1768		0.7001	1.87845
	0.7051	1.33708		0.7051	2.14607		0.7051	1.79775
	0.7101	1.3118		0.7101	2.11517		0.7101	1.81742
	0.71509	1.14208		0.71509	2.02186		0.71509	1.86885
	0.72009	1.15342		0.72009	1.87945		0.72009	1.7589
	0.72509	1.17067		0.72509	1.88533		0.72509	1.70667
	0.73008	1.18182		0.73008	2.08815		0.73008	1.74105
	0.73508	1.04737		0.73508	1.94211		0.73508	1.80526
	0.74008	1.20375		0.74008	1.84987		0.74008	1.68901
	0.74507	1.04775		0.74507	1.91777		0.74507	1.63661
	0.75007	1.03192		0.75007	1.94415		0.75007	1.58511
	0.75507	1.00509		0.75507	1.77863		0.75507	1.64377
	0.76007	1.03916		0.76007	1.71541		0.76007	1.60836
	0.76506	1.09974		0.76506	1.67775		0.76506	1.55499
	0.77006	1.00777		0.77006	1.69948		0.77006	1.49223
	0.77506	1.03275		0.77506	1.70025		0.77506	1.5466
	0.78005	0.86111		0.78005	1.68687		0.78005	1.49747
	0.78505	0.9602		0.78505	1.55721		0.78505	1.45522
	0.79005	0.9727		0.79005	1.69479		0.79005	1.43672
	0.79504	0.93671		0.79504	1.61013		0.79504	1.30127
	0.80004	0.87961		0.80004	1.52826		0.80004	1.27518
	0.80504	0.90821		0.80504	1.44444		0.80504	1.4686
	0.81003	0.84412		0.81003	1.48681		0.81003	1.41727
	0.81503	0.85542		0.81503	1.54217		0.81503	1.37108
	0.82003	0.83212		0.82003	1.47932		0.82003	1.26034
	0.82503	0.78147		0.82503	1.40618		0.82503	1.30404
	0.83002	0.84309		0.83002	1.3466		0.83002	1.24824
	0.83502	0.85132		0.83502	1.38609		0.83502	1.17506
	0.84002	0.90736		0.84002	1.38717		0.84002	1.14964
	0.84501	0.87269		0.84501	1.39583		0.84501	1.13657
	0.85001	0.81633		0.85001	1.32426		0.85001	1.12018
	0.85501	0.7819		0.85501	1.34803		0.85501	1.27842
	0.86	0.86806		0.86	1.34259		0.86	1.20602
	0.865	0.83705		0.865	1.23214		0.865	1.22321
	0.87	0.81081		0.87	1.29955		0.87	1.10586
	0.875	0.7977		0.875	1.28506		0.875	1.21379
	0.87999	0.73767		0.87999	1.20179		0.87999	1.08744
	0.88499	0.76522		0.88499	1.12174		0.88499	1.06304
	0.88999	0.70575		0.88999	1.24558		0.88999	1.0885
	0.89498	0.73563		0.89498	1.17931		0.89498	1.09655
	0.89998	0.83298		0.89998	1.22484		0.89998	1.14989
	0.90498	0.65812		0.90498	1.10897		0.90498	0.95085
	0.90997	0.66234		0.90997	1.19481		0.90997	1.12771
	0.91497	0.76211		0.91497	1.13436		0.91497	1.03304
	0.91997	0.71698		0.91997	1.10063		0.91997	1.0587
	0.92497	0.69979		0.92497	1.05708		0.92497	0.94926
	0.92996	0.71121		0.92996	1.10776		0.92996	0.95474
	0.93496	0.64301		0.93496	1.12109		0.93496	1.00209
	0.93996	0.70208		0.93996	1.1		0.93996	0.95417
	0.94495	0.68922		0.94495	1.01691		0.94495	0.93869
	0.94995	0.67762		0.94995	1.06982		0.94995	0.92197
	0.95495	0.65979		0.95495	1.02062		0.95495	0.90722
	0.95994	0.60569		0.95994	0.98171		0.95994	0.77846
	0.96494	0.61934		0.96494	1.0391		0.96494	0.89506
	0.96994	0.61723		0.96994	1.04609		0.96994	0.85371
	0.97493	0.60808		0.97493	1.0101		0.97493	0.88889
	0.97993	0.60041		0.97993	0.92089		0.97993	0.86613
	0.98493	0.66135		0.98493	0.93028		0.98493	0.89442
	0.98993	0.61706		0.98993	0.94444		0.98993	0.88095
	0.99492	0.5751		0.99492	0.93676		0.99492	0.86166
	0.99992	0.51594		0.99992	0.99203		0.99992	0.78884
	1.00492	0.62428		1.00492	0.921		1.00492	0.87283
	1.00991	0.5		1.00991	0.95098		1.00991	0.82157
	1.01491	0.56622		1.01491	0.87524		1.01491	0.78887
	1.01991	0.56311		1.01991	0.81165		1.01991	0.79029
	1.0249	0.63077		1.0249	0.89423		1.0249	0.82692
	1.0299	0.54111		1.0299	0.83939		1.0299	0.8566
	1.0349	0.55576		1.0349	0.90335		1.0349	0.84572
	1.0399	0.56867		1.0399	0.90522		1.0399	0.84333
	1.04489	0.54771		1.04489	0.85115		1.04489	0.74809
	1.04989	0.4797		1.04989	0.92066		1.04989	0.70295
	1.05489	0.56697		1.05489	0.76514		1.05489	0.7633
	1.05988	0.48952		1.05988	0.85714		1.05988	0.79048
	1.06488	0.4954		1.06488	0.82505		1.06488	0.82689
	1.06988	0.51444		1.06988	0.83032		1.06988	0.78881
	1.07487	0.52022		1.07487	0.79044		1.07487	0.75735
	1.07987	0.50743		1.07987	0.84387		1.07987	0.70446
	1.08487	0.47016		1.08487	0.83544		1.08487	0.77215
	1.08987	0.50446		1.08987	0.81818		1.08987	0.6631
	1.09486	0.51005		1.09486	0.84095		1.09486	0.66728
	1.09986	0.4875		1.09986	0.78571		1.09986	0.675
	1.10486	0.50697		1.10486	0.71254		1.10486	0.71777
	1.10985	0.51872		1.10985	0.79679		1.10985	0.73797
	1.11485	0.45063		1.11485	0.7684		1.11485	0.73609
	1.11985	0.45629		1.11985	0.82692		1.11985	0.6993
	1.12484	0.51993		1.12484	0.75043		1.12484	0.70017
	1.12984	0.53229		1.12984	0.79232		1.12984	0.6562
	1.13484	0.5		1.13484	0.80106		1.13484	0.67606
	1.13984	0.48718		1.13984	0.69573		1.13984	0.69573
	1.14483	0.48187		1.14483	0.74439		1.14483	0.65285
	1.14983	0.50772		1.14983	0.71012		1.14983	0.66895
	1.15483	0.47199		1.15483	0.80136		1.15483	0.66553
	1.15982	0.51089		1.15982	0.65997		1.15982	0.68174
	1.16482	0.47555		1.16482	0.73356		1.16482	0.70152
	1.16982	0.46667		1.16982	0.70769		1.16982	0.6188
	1.17481	0.42525		1.17481	0.70432		1.17481	0.61296
	1.17981	0.44908		1.17981	0.63606		1.17981	0.67279
	1.18481	0.465		1.18481	0.72167		1.18481	0.65333
	1.1898	0.43898		1.1898	0.71525		1.1898	0.6678
	1.1948	0.46504		1.1948	0.68618		1.1948	0.59837
	1.1998	0.44822		1.1998	0.82039		1.1998	0.57443
	1.2048	0.43436		1.2048	0.65316		1.2048	0.58995
	1.20979	0.45114		1.20979	0.65635		1.20979	0.66612
	1.21479	0.44625		1.21479	0.63518		1.21479	0.59935
	1.21979	0.47903		1.21979	0.70161		1.21979	0.62581
	1.22478	0.41987		1.22478	0.625		1.22478	0.625
	1.22978	0.43042		1.22978	0.6521		1.22978	0.59871
	1.23478	0.406		1.23478	0.58136		1.23478	0.63191
	1.23977	0.41346		1.23977	0.61859		1.23977	0.60256
	1.24477	0.37302		1.24477	0.65714		1.24477	0.59524
	1.24977	0.46865		1.24977	0.61285		1.24977	0.50627
	1.25477	0.42056		1.25477	0.59813		1.25477	0.60125
	1.25976	0.38829		1.25976	0.5963		1.25976	0.5624
	1.26476	0.3695		1.26476	0.56918		1.26476	0.59434
	1.26976	0.39324		1.26976	0.59908		1.26976	0.56528
	1.27475	0.38414		1.27475	0.57387		1.27475	0.57543
	1.27975	0.39097		1.27975	0.58879		1.27975	0.57944
	1.28475	0.40639		1.28475	0.586		1.28475	0.51598
	1.28974	0.38		1.28974	0.63846		1.28974	0.52615
	1.29474	0.4039		1.29474	0.5961		1.29474	0.53754
	1.29974	0.3945		1.29974	0.63914		1.29974	0.5581
	1.30474	0.37781		1.30474	0.57121		1.30474	0.55472
	1.30973	0.35546		1.30973	0.6003		1.30973	0.52655
	1.31473	0.39574		1.31473	0.5997		1.31473	0.54338
	1.31973	0.35119		1.31973	0.55357		1.31973	0.56101
	1.32472	0.39736		1.32472	0.57771		1.32472	0.52933
	1.32972	0.39435		1.32972	0.56696		1.32972	0.4881
	1.33472	0.40896		1.33472	0.65224		1.33472	0.52687
	1.33971	0.35522		1.33971	0.60896		1.33971	0.52537
	1.34471	0.36338		1.34471	0.60229		1.34471	0.53076
	1.34971	0.38953		1.34971	0.59302		1.34971	0.48983
	1.3547	0.37555		1.3547	0.52256		1.3547	0.59098
	1.3597	0.36599		1.3597	0.53458		1.3597	0.52738
	1.3647	0.38484		1.3647	0.5422		1.3647	0.5608
	1.3697	0.35269		1.3697	0.5254		1.3697	0.53266
	1.37469	0.36812		1.37469	0.55797		1.37469	0.54058
	1.37969	0.32768		1.37969	0.50424		1.37969	0.52966
	1.38469	0.34512		1.38469	0.53041		1.38469	0.60255
	1.38968	0.32571		1.38968	0.52429		1.38968	0.54714
	1.39468	0.39858		1.39468	0.47801		1.39468	0.56738
	1.39968	0.35912		1.39968	0.53177		1.39968	0.51519
	1.40467	0.34545		1.40467	0.54825		1.40467	0.52867
	1.40967	0.35511		1.40967	0.54545		1.40967	0.52841
	1.41467	0.36893		1.41467	0.54508		1.41467	0.51872
	1.41967	0.35326		1.41967	0.54076		1.41967	0.5231
	1.42466	0.35097		1.42466	0.52925		1.42466	0.51114
	1.42966	0.36039		1.42966	0.50344		1.42966	0.48831
	1.43466	0.38036		1.43466	0.54495		1.43466	0.4592
	1.43965	0.3882		1.43965	0.53361		1.43965	0.5048
	1.44465	0.33189		1.44465	0.51804		1.44465	0.557
	1.44965	0.34448		1.44965	0.5625		1.44965	0.50436
	1.45464	0.30735		1.45464	0.575		1.45464	0.47794
	1.45964	0.38813		1.45964	0.5312		1.45964	0.50076
	1.46464	0.33794		1.46464	0.57296		1.46464	0.46851
	1.46963	0.34669		1.46963	0.49769		1.46963	0.47612
	1.47463	0.36672		1.47463	0.45609		1.47463	0.48536
	1.47963	0.35211		1.47963	0.53521		1.47963	0.41315
	1.48463	0.3128		1.48463	0.52765		1.48463	0.50395
	1.48962	0.35303		1.48962	0.50389		1.48962	0.44323
	1.49462	0.27892		1.49462	0.45166		1.49462	0.49604
	1.49962	0.33601		1.49962	0.52251		1.49962	0.47267
	1.50461	0.32742		1.50461	0.47903		1.50461	0.47581
	1.50961	0.377		1.50961	0.53355		1.50961	0.48403
	1.51461	0.3459		1.51461	0.45902		1.51461	0.47541
	1.5196	0.33168		1.5196	0.51155		1.5196	0.48185
	1.5246	0.29951		1.5246	0.50246		1.5246	0.49264
	1.5296	0.34861		1.5296	0.49918		1.5296	0.43863
	1.5346	0.34667		1.5346	0.47167		1.5346	0.51333
	1.53959	0.36		1.53959	0.425		1.53959	0.47833
	1.54459	0.35352		1.54459	0.509		1.54459	0.42226
	1.54959	0.3222		1.54959	0.4975		1.54959	0.46244
	1.55458	0.34454		1.55458	0.45378		1.55458	0.48067
	1.55958	0.29054		1.55958	0.46959		1.55958	0.51351
	1.56458	0.32605		1.56458	0.54454		1.56458	0.4874
	1.56957	0.35395		1.56957	0.46564		1.56957	0.46048
	1.57457	0.34753		1.57457	0.45826		1.57457	0.44293
	1.57957	0.32762		1.57957	0.48714		1.57957	0.44768
	1.58457	0.30457		1.58457	0.47377		1.58457	0.45516
	1.58956	0.32247		1.58956	0.42539		1.58956	0.49571
	1.59456	0.30903		1.59456	0.47743		1.59456	0.38021
	1.59956	0.34418		1.59956	0.39212		1.59956	0.40068
	1.60455	0.33907		1.60455	0.44234		1.60455	0.41308
	1.60955	0.3045		1.60955	0.44983		1.60955	0.44637
	1.61455	0.30769		1.61455	0.47378		1.61455	0.45455
	1.61954	0.35428		1.61954	0.39616		1.61954	0.42408
	1.62454	0.30541		1.62454	0.46597		1.62454	0.40838
	1.62954	0.29787		1.62954	0.45035		1.62954	0.46454
	1.63453	0.3193		1.63453	0.44211		1.63453	0.44912
	1.63953	0.31787		1.63953	0.47766		1.63953	0.41924
	1.64453	0.28445		1.64453	0.46996		1.64453	0.47173
	1.64953	0.30858		1.64953	0.42574		1.64953	0.41419
	1.65452	0.32372		1.65452	0.44231		1.65452	0.44872
	1.65952	0.28372		1.65952	0.43411		1.65952	0.37519
	1.66452	0.32394		1.66452	0.40845		1.66452	0.43192
	1.66951	0.27752		1.66951	0.43566		1.66951	0.44651
	1.67451	0.30104		1.67451	0.43815		1.67451	0.47094
	1.67951	0.28636		1.67951	0.46327		1.67951	0.5952
	1.6845	0.3308		1.6845	0.43399		1.6845	0.45827
	1.6895	0.30391		1.6895	0.40955		1.6895	0.40087
	1.6945	0.32429		1.6945	0.42286		1.6945	0.43
	1.6995	0.29555		1.6995	0.39598		1.6995	0.43329
	1.70449	0.28489		1.70449	0.46043		1.70449	0.45899
	1.70949	0.3049		1.70949	0.45315		1.70949	0.4
	1.71449	0.31755		1.71449	0.44011		1.71449	0.41226
	1.71948	0.28814		1.71948	0.39972		1.71948	0.41667
	1.72448	0.3049		1.72448	0.46154		1.72448	0.44895
	1.72948	0.27023		1.72948	0.43073		1.72948	0.40878
	1.73447	0.28294		1.73447	0.44383		1.73447	0.43828
	1.73947	0.29116		1.73947	0.45306		1.73947	0.4068
	1.74447	0.28246		1.74447	0.44444		1.74447	0.44444
	1.74947	0.30211		1.74947	0.43272		1.74947	0.40633
	1.75446	0.29364		1.75446	0.46685		1.75446	0.42084
	1.75946	0.26944		1.75946	0.44638		1.75946	0.4437
	1.76446	0.31193		1.76446	0.47182		1.76446	0.4325
	1.76945	0.30649		1.76945	0.41429		1.76945	0.44935
	1.77445	0.30452		1.77445	0.40027		1.77445	0.42154
	1.77945	0.30144		1.77945	0.45478		1.77945	0.41153
	1.78444	0.25488		1.78444	0.40572		1.78444	0.43043
	1.78944	0.29563		1.78944	0.44987		1.78944	0.4383
	1.79444	0.26227		1.79444	0.43798		1.79444	0.39664
	1.79943	0.267		1.79943	0.43703		1.79943	0.42821
	1.80443	0.27694		1.80443	0.41855		1.80443	0.41103
	1.80943	0.28319		1.80943	0.42478		1.80943	0.41846
	1.81443	0.27785		1.81443	0.42125		1.81443	0.41101
	1.81942	0.33291		1.81942	0.41332		1.81942	0.40829
	1.82442	0.27861		1.82442	0.45025		1.82442	0.39801
	1.82942	0.27364		1.82942	0.41614		1.82942	0.38209
	1.83441	0.25342		1.83441	0.45714		1.83441	0.39006
	1.83941	0.2704		1.83941	0.419		1.83941	0.419
	1.84441	0.25245		1.84441	0.38358		1.84441	0.37255
	1.8494	0.25607		1.8494	0.4284		1.8494	0.40534
	1.8544	0.28242		1.8544	0.42545		1.8544	0.41333
	1.8594	0.28502		1.8594	0.42391		1.8594	0.43357
	1.8644	0.30863		1.8644	0.40705		1.8644	0.44107
	1.86939	0.29988		1.86939	0.41354		1.86939	0.40629
	1.87439	0.2811		1.87439	0.40311		1.87439	0.42345
	1.87939	0.29082		1.87939	0.40763		1.87939	0.42193
	1.88438	0.30097		1.88438	0.40655		1.88438	0.39078
	1.88938	0.3076		1.88938	0.4		1.88938	0.40702
	1.89438	0.29405		1.89438	0.4049		1.89438	0.39557
	1.89937	0.2655		1.89937	0.39883		1.89937	0.42573
	1.90437	0.28404		1.90437	0.45188		1.90437	0.41549
	1.90937	0.27168		1.90937	0.43006		1.90937	0.38266
	1.91437	0.3101		1.91437	0.39721		1.91437	0.4216
	1.91936	0.29884		1.91936	0.39884		1.91936	0.43721
	1.92436	0.28706		1.92436	0.37765		1.92436	0.4
	1.92936	0.27168		1.92936	0.42428		1.92936	0.42428
	1.93435	0.31264		1.93435	0.38149		1.93435	0.44921
	1.93935	0.28719		1.93935	0.37986		1.93935	0.3913
	1.94435	0.26316		1.94435	0.38444		1.94435	0.40275
	1.94934	0.28108		1.94934	0.37514		1.94934	0.43785
	1.95434	0.2905		1.95434	0.3933		1.95434	0.43911
	1.95934	0.24857		1.95934	0.39567		1.95934	0.41733
	1.96433	0.27508		1.96433	0.40812		1.96433	0.41601
	1.96933	0.27143		1.96933	0.38681		1.96933	0.43297
	1.97433	0.27088		1.97433	0.3781		1.97433	0.37246
	1.97933	0.29809		1.97933	0.38358		1.97933	0.39145
	1.98432	0.28604		1.98432	0.37387		1.98432	0.3964
	1.98932	0.31075		1.98932	0.37742		1.98932	0.39462
	1.99432	0.27203		1.99432	0.36123		1.99432	0.38216
	1.99931	0.30516		1.99931	0.41822		1.99931	0.38968
	2.00431	0.28387		2.00431	0.40323		2.00431	0.42151
	2.00931	0.26819		2.00931	0.37134		2.00931	0.41802
	2.0143	0.28273		2.0143	0.40154		2.0143	0.39934
	2.0193	0.28618		2.0193	0.38661		2.0193	0.38877
	2.0243	0.2975		2.0243	0.36591		2.0243	0.42237
	2.0293	0.27086		2.0293	0.37703		2.0293	0.41062
	2.03429	0.29117		2.03429	0.39695		2.03429	0.36423
	2.03929	0.27225		2.03929	0.37068		2.03929	0.38953
	2.04429	0.28344		2.04429	0.38323		2.04429	0.38854
	2.04928	0.27725		2.04928	0.38307		2.04928	0.39683
	2.05428	0.28571		2.05428	0.38806		2.05428	0.41684
	2.05928	0.27905		2.05928	0.39108		2.05928	0.42739
	2.06427	0.2759		2.06427	0.36998		2.06427	0.39852
	2.06927	0.27176		2.06927	0.35669		2.06927	0.40021
	2.07427	0.2616		2.07427	0.38291		2.07427	0.43249
	2.07927	0.25996		2.07927	0.36583		2.07927	0.42138
	2.08426	0.28181		2.08426	0.37224		2.08426	0.40168
	2.08926	0.29145		2.08926	0.37178		2.08926	0.39238
	2.09426	0.25617		2.09426	0.37449		2.09426	0.42798
	2.09925	0.27431		2.09925	0.39099		2.09925	0.43296
	2.10425	0.26386		2.10425	0.39117		2.10425	0.38296
	2.10925	0.30194		2.10925	0.38792		2.10925	0.4002
	2.11424	0.27096		2.11424	0.39673		2.11424	0.3865
	2.11924	0.30386		2.11924	0.41159		2.11924	0.39228
	2.12424	0.29794		2.12424	0.39691		2.12424	0.4
	2.12923	0.27586		2.12923	0.40061		2.12923	0.41582
	2.13423	0.29633		2.13423	0.38493		2.13423	0.39817
	2.13923	0.27884		2.13923	0.38816		2.13923	0.43831
	2.14423	0.25125		2.14423	0.39139		2.14423	0.41542
	2.14922	0.27408		2.14922	0.39821		2.14922	0.43694
	2.15422	0.2761		2.15422	0.34839		2.15422	0.39659
	2.15922	0.29931		2.15922	0.38469		2.15922	0.3739
	2.16421	0.31732		2.16421	0.3974		2.16421	0.4014
	2.16921	0.25249		2.16921	0.36183		2.16921	0.37276
	2.17421	0.27944		2.17421	0.38124		2.17421	0.41417
	2.1792	0.27363		2.1792	0.37612		2.1792	0.39104
	2.1842	0.26942		2.1842	0.36382		2.1842	0.41003
	2.1892	0.28418		2.1892	0.39551		2.1892	0.39648
	2.1942	0.29383		2.1942	0.38981		2.1942	0.40842
	2.19919	0.26897		2.19919	0.39673		2.19919	0.38521
	2.20419	0.27957		2.20419	0.41251		2.20419	0.40274
	2.20919	0.26184		2.20919	0.39807		2.20919	0.39227
	2.21418	0.29486		2.21418	0.39573		2.21418	0.44714
	2.21918	0.27815		2.21918	0.3667		2.21918	0.4206
	2.22418	0.26983		2.22418	0.39845		2.22418	0.39168
	2.22917	0.27229		2.22917	0.4031		2.22917	0.42054
	2.23417	0.2757		2.23417	0.3756		2.23417	0.42843
	2.23917	0.29333		2.23917	0.40667		2.23917	0.42286
	2.24416	0.27462		2.24416	0.36742		2.24416	0.41761
	2.24916	0.27436		2.24916	0.39167		2.24916	0.38884
	2.25416	0.29186		2.25416	0.37605		2.25416	0.41628
	2.25916	0.28261		2.25916	0.38469		2.25916	0.41588
	2.26415	0.28774		2.26415	0.38868		2.26415	0.39623
	2.26915	0.25888		2.26915	0.38131		2.26915	0.42243
	2.27415	0.26136		2.27415	0.41667		2.27415	0.38258
	2.27914	0.27852		2.27914	0.35456		2.27914	0.37738
	2.28414	0.24607		2.28414	0.39038		2.28414	0.41906
	2.28914	0.29171		2.28914	0.38024		2.28914	0.41473
	2.29413	0.29779		2.29413	0.3704		2.29413	0.36949
	2.29913	0.29972		2.29913	0.36448		2.29913	0.42646
	2.30413	0.28887		2.30413	0.34131		2.30413	0.40478
	2.30913	0.27339		2.30913	0.33945		2.30913	0.41101
	2.31412	0.2989		2.31412	0.35009		2.31412	0.41956
	2.31912	0.25413		2.31912	0.38349		2.31912	0.42202
	2.32412	0.28174		2.32412	0.38554		2.32412	0.41242
	2.32911	0.28964		2.32911	0.35747		2.32911	0.39322
	2.33411	0.2714		2.33411	0.39891		2.33411	0.42805
	2.33911	0.25678		2.33911	0.34629		2.33911	0.3915
	2.3441	0.30888		2.3441	0.35145		2.3441	0.41848
	2.3491	0.25602		2.3491	0.3595		2.3491	0.39964
	2.3541	0.29125		2.3541	0.33363		2.3541	0.44995
	2.3591	0.24057		2.3591	0.33393		2.3591	0.38779
	2.36409	0.25853		2.36409	0.36535		2.36409	0.41921
	2.36909	0.28164		2.36909	0.3672		2.36909	0.42068
	2.37409	0.28571		2.37409	0.40268		2.37409	0.40625
	2.37908	0.29073		2.37908	0.36814		2.37908	0.40774
	2.38408	0.26048		2.38408	0.39429		2.38408	0.38269
	2.38908	0.28559		2.38908	0.39982		2.38908	0.45079
	2.39407	0.27297		2.39407	0.35601		2.39407	0.41608
	2.39907	0.28885		2.39907	0.37665		2.39907	0.41264
	2.40407	0.28509		2.40407	0.35		2.40407	0.40614
	2.40906	0.27186		2.40906	0.39567		2.40906	0.41558
	2.41406	0.24847		2.41406	0.36181		2.41406	0.40017
	2.41906	0.27724		2.41906	0.34721		2.41906	0.4101
	2.42406	0.2891		2.42406	0.36643		2.42406	0.40949
	2.42905	0.2355		2.42905	0.38095		2.42905	0.40433
	2.43405	0.28323		2.43405	0.3649		2.43405	0.40573
	2.43905	0.2732		2.43905	0.35473		2.43905	0.4059
	2.44404	0.30171		2.44404	0.37436		2.44404	0.38889
	2.44904	0.27654		2.44904	0.33733		2.44904	0.41524
	2.45404	0.28066		2.45404	0.34283		2.45404	0.4171
	2.45903	0.27069		2.45903	0.38966		2.45903	0.35517
	2.46403	0.28775		2.46403	0.3406		2.46403	0.41275
	2.46903	0.28891		2.46903	0.3448		2.46903	0.38779
	2.47403	0.29099		2.47403	0.40773		2.47403	0.39828
	2.47902	0.27249		2.47902	0.38732		2.47902	0.42502
	2.48402	0.28283		2.48402	0.35185		2.48402	0.39562
	2.48902	0.27411		2.48902	0.35195		2.48902	0.40525
	2.49401	0.27839		2.49401	0.36123		2.49401	0.40478
	2.49901	0.28524		2.49901	0.38557		2.49901	0.40133
	2.50401	0.27076		2.50401	0.32143		2.50401	0.38206
	2.509	0.31366		2.509	0.34654		2.509	0.42074
	2.514	0.29195		2.514	0.34228		2.514	0.41779
	2.519	0.30108		2.519	0.33251		2.519	0.37138
	2.524	0.27508		2.524	0.36873		2.524	0.40886
	2.52899	0.31155		2.52899	0.35399		2.52899	0.38455
	2.53399	0.27764		2.53399	0.35079		2.53399	0.40815
	2.53899	0.29555		2.53899	0.35951		2.53899	0.38219
	2.54398	0.28429		2.54398	0.35827		2.54398	0.399
	2.54898	0.28595		2.54898	0.38017		2.54898	0.39752
	2.55398	0.30204		2.55398	0.38286		2.55398	0.42776
	2.55897	0.30794		2.55897	0.33874		2.55897	0.42464
	2.56397	0.26749		2.56397	0.3284		2.56397	0.38272
	2.56897	0.29455		2.56897	0.36941		2.56897	0.46298
	2.57396	0.28467		2.57396	0.33658		2.57396	0.39984
	2.57896	0.2916		2.57896	0.34926		2.57896	0.41104
	2.58396	0.27728		2.58396	0.36095		2.58396	0.40279
	2.58896	0.28195		2.58896	0.38339		2.58896	0.40176
	2.59395	0.27273		2.59395	0.34674		2.59395	0.42478
	2.59895	0.28767		2.59895	0.33924		2.59895	0.42627
	2.60395	0.29573		2.60395	0.36261		2.60395	0.42949
	2.60894	0.25354		2.60894	0.35276		2.60894	0.39764
	2.61394	0.31029		2.61394	0.35772		2.61394	0.42765
	2.61894	0.29464		2.61894	0.37987		2.61894	0.46672
	2.62393	0.28503		2.62393	0.36624		2.62393	0.39172
	2.62893	0.28549		2.62893	0.32752		2.62893	0.42744
	2.63393	0.31344		2.63393	0.3747		2.63393	0.41846
	2.63893	0.2776		2.63893	0.36		2.63893	0.4408
	2.64392	0.28594		2.64392	0.3875		2.64392	0.42031
	2.64892	0.27918		2.64892	0.35489		2.64892	0.42744
	2.65392	0.28019		2.65392	0.35359		2.65392	0.43567
	2.65891	0.27922		2.65891	0.33882		2.65891	0.40471
	2.66391	0.31099		2.66391	0.36633		2.66391	0.41076
	2.66891	0.29673		2.66891	0.38629		2.66891	0.43925
	2.6739	0.28019		2.6739	0.34175		2.6739	0.42226
	2.6789	0.2625		2.6789	0.33828		2.6789	0.40781
	2.6839	0.29868		2.6839	0.33592		2.6839	0.41971
	2.6889	0.29072		2.6889	0.34528		2.6889	0.41933
	2.69389	0.30218		2.69389	0.37928		2.69389	0.42523
	2.69889	0.28027		2.69889	0.36329		2.69889	0.4067
	2.70389	0.28955		2.70389	0.36559		2.70389	0.43625
	2.70888	0.28241		2.70888	0.38426		2.70888	0.40046
	2.71388	0.29304		2.71388	0.39097		2.71388	0.43305
	2.71888	0.27321		2.71888	0.32344		2.71888	0.44368
	2.72387	0.30918		2.72387	0.34541		2.72387	0.4148
	2.72887	0.31571		2.72887	0.34992		2.72887	0.40124
	2.73387	0.28226		2.73387	0.37736		2.73387	0.43019
	2.73886	0.28999		2.73886	0.33931		2.73886	0.40732
	2.74386	0.30805		2.74386	0.38238		2.74386	0.43985
	2.74886	0.28116		2.74886	0.35182		2.74886	0.44225
	2.75386	0.32532		2.75386	0.33208		2.75386	0.40195
	2.75885	0.27903		2.75885	0.34087		2.75885	0.42308
	2.76385	0.30595		2.76385	0.34288		2.76385	0.39864
	2.76885	0.27703		2.76885	0.35511		2.76885	0.43393
	2.77384	0.28116		2.77384	0.35979		2.77384	0.43843
	2.77884	0.32226		2.77884	0.37509		2.77884	0.43472
	2.78384	0.30226		2.78384	0.36015		2.78384	0.43609
	2.78883	0.29851		2.78883	0.36119		2.78883	0.4209
	2.79383	0.30605		2.79383	0.33776		2.79383	0.4233
	2.79883	0.28827		2.79883	0.33981		2.79883	0.41673
	2.80383	0.29333		2.80383	0.38222		2.80383	0.42444
	2.80882	0.27526		2.80882	0.36091		2.80882	0.44729
	2.81382	0.29161		2.81382	0.36156		2.81382	0.44183
	2.81882	0.31896		2.81882	0.33829		2.81882	0.43123
	2.82381	0.32989		2.82381	0.37786		2.82381	0.41697
	2.82881	0.28498		2.82881	0.36996		2.82881	0.41758
	2.83381	0.29438		2.83381	0.34332		2.83381	0.42001
	2.8388	0.31761		2.8388	0.3493		2.8388	0.43331
	2.8438	0.29544		2.8438	0.35916		2.8438	0.4323
	2.8488	0.28696		2.8488	0.36014		2.8488	0.41014
	2.85379	0.27988		2.85379	0.33236		2.85379	0.45627
	2.85879	0.30419		2.85879	0.34978		2.85879	0.42227
	2.86379	0.30867		2.86379	0.3423		2.86379	0.40583
	2.86879	0.28737		2.86879	0.32126		2.86879	0.45455
	2.87378	0.31059		2.87378	0.34902		2.87378	0.41804
	2.87878	0.29356		2.87878	0.3397		2.87878	0.45028
	2.88378	0.30109		2.88378	0.34009		2.88378	0.45242
	2.88877	0.29402		2.88877	0.349		2.88877	0.44462
	2.89377	0.28629		2.89377	0.33468		2.89377	0.40645
	2.89877	0.3152		2.89877	0.3392		2.89877	0.4392
	2.90376	0.3133		2.90376	0.35657		2.90376	0.41667
	2.90876	0.3075		2.90876	0.34295		2.90876	0.42704
	2.91376	0.31459		2.91376	0.33822		2.91376	0.44825
	2.91876	0.3104		2.91876	0.35463		2.91876	0.45209
	2.92375	0.27917		2.92375	0.34333		2.92375	0.46667
	2.92875	0.28125		2.92875	0.36149		2.92875	0.48564
	2.93375	0.28631		2.93375	0.32116		2.93375	0.40747
	2.93874	0.31358		2.93874	0.35802		2.93874	0.42222
	2.94374	0.26307		2.94374	0.3457		2.94374	0.43255
	2.94874	0.29068		2.94874	0.35339		2.94874	0.40678
	2.95373	0.28523		2.95373	0.3406		2.95373	0.43037
	2.95873	0.28632		2.95873	0.36486		2.95873	0.46284
	2.96373	0.32024		2.96373	0.33305		2.96373	0.42869
	2.96873	0.33362		2.96873	0.33706		2.96873	0.39553
	2.97372	0.29117		2.97372	0.36163		2.97372	0.45671
	2.97872	0.31826		2.97872	0.34174		2.97872	0.4487
	2.98372	0.29029		2.98372	0.33622		2.98372	0.42548
	2.98871	0.29655		2.98871	0.35		2.98871	0.42328
	2.99371	0.29838		2.99371	0.3376		2.99371	0.41858
	2.99871	0.30876		2.99871	0.37294		2.99871	0.42151
	3.0037	0.31551		3.0037	0.32252		3.0037	0.43734
	3.0087	0.28472		3.0087	0.39149		3.0087	0.41667
	3.0137	0.28609		3.0137	0.33739		3.0137	0.43391
	3.01869	0.30247		3.01869	0.37037		3.01869	0.45767
	3.02369	0.29754		3.02369	0.33539		3.02369	0.47623
	3.02869	0.28267		3.02869	0.34044		3.02869	0.40889
	3.03369	0.27281		3.03369	0.37105		3.03369	0.44386
	3.03868	0.27491		3.03868	0.36032		3.03868	0.42616
	3.04368	0.30565		3.04368	0.32951		3.04368	0.40989
	3.04868	0.29401		3.04868	0.33363		3.04868	0.42342
	3.05367	0.28827		3.05367	0.35631		3.05367	0.47001
	3.05867	0.27159		3.05867	0.33304		3.05867	0.41585
	3.06367	0.32482		3.06367	0.33891		3.06367	0.40757
	3.06866	0.30325		3.06866	0.33755		3.06866	0.46931
	3.07366	0.33515		3.07366	0.35786		3.07366	0.43233
	3.07866	0.30474		3.07866	0.30383		3.07866	0.44708
	3.08366	0.31612		3.08366	0.37845		3.08366	0.45325
	3.08865	0.31028		3.08865	0.35942		3.08865	0.41674
	3.09365	0.32855		3.09365	0.33034		3.09365	0.40754
	3.09865	0.32679		3.09865	0.35089		3.09865	0.41518
	3.10364	0.31703		3.10364	0.36957		3.10364	0.44293
	3.10864	0.30685		3.10864	0.34247		3.10864	0.43562
	3.11364	0.31239		3.11364	0.34426		3.11364	0.43989
	3.11863	0.30991		3.11863	0.33514		3.11863	0.42703
	3.12363	0.30423		3.12363	0.37868		3.12363	0.4421
	3.12863	0.29209		3.12863	0.37023		3.12863	0.45674
	3.13363	0.29246		3.13363	0.35241		3.13363	0.47048
	3.13862	0.32149		3.13862	0.33607		3.13862	0.46448
	3.14362	0.32875		3.14362	0.34249		3.14362	0.45421
	3.14862	0.29862		3.14862	0.34101		3.14862	0.49677
	3.15361	0.31521		3.15361	0.36866		3.15361	0.49309
	3.15861	0.32511		3.15861	0.3516		3.15861	0.42466
	3.16361	0.30877		3.16361	0.37127		3.16361	0.43843
	3.1686	0.30776		3.1686	0.35767		3.1686	0.42699
	3.1736	0.30755		3.1736	0.32413		3.1736	0.4337
	3.1786	0.30246		3.1786	0.33081		3.1786	0.42344
	3.18359	0.32455		3.18359	0.34995		3.18359	0.45908
	3.18859	0.32655		3.18859	0.3395		3.18859	0.45143
	3.19359	0.2967		3.19359	0.30861		3.19359	0.44322
	3.19859	0.30618		3.19859	0.33333		3.19859	0.46348
	3.20358	0.34916		3.20358	0.34078		3.20358	0.44134
	3.20858	0.34502		3.20858	0.35701		3.20858	0.43635
	3.21358	0.29047		3.21358	0.34783		3.21358	0.48936
	3.21857	0.31839		3.21857	0.36601		3.21857	0.46779
	3.22357	0.31516		3.22357	0.36229		3.22357	0.47874
	3.22857	0.30487		3.22857	0.38108		3.22857	0.44261
	3.23356	0.3062		3.23356	0.34228		3.23356	0.44496
	3.23856	0.30734		3.23856	0.33395		3.23856	0.43119
	3.24356	0.32278		3.24356	0.35081		3.24356	0.4557
	3.24856	0.28545		3.24856	0.34818		3.24856	0.47727
	3.25355	0.32847		3.25355	0.35766		3.25355	0.48449
	3.25855	0.32942		3.25855	0.33213		3.25855	0.46931
	3.26355	0.33932		3.26355	0.32406		3.26355	0.47846
	3.26854	0.3125		3.26854	0.35145		3.26854	0.45833
	3.27354	0.33515		3.27354	0.35428		3.27354	0.46903
	3.27854	0.31522		3.27854	0.3279		3.27854	0.45833
	3.28353	0.33037		3.28353	0.32769		3.28353	0.43544
	3.28853	0.32552		3.28853	0.34085		3.28853	0.45897
	3.29353	0.32772		3.29353	0.33038		3.29353	0.44376
	3.29853	0.31383		3.29853	0.33422		3.29853	0.41933
	3.30352	0.29266		3.30352	0.3466		3.30352	0.46508
	3.30852	0.30251		3.30852	0.36176		3.30852	0.43447
	3.31352	0.29501		3.31352	0.34938		3.31352	0.44831
	3.31851	0.31233		3.31851	0.35049		3.31851	0.45697
	3.32351	0.31256		3.32351	0.34146		3.32351	0.44896
	3.32851	0.30978		3.32851	0.34692		3.32851	0.45743
	3.3335	0.33214		3.3335	0.33035		3.3335	0.45658
	3.3385	0.33097		3.3385	0.36646		3.3385	0.44721
	3.3435	0.31053		3.3435	0.35824		3.3435	0.46535
	3.34849	0.27803		3.34849	0.36502		3.34849	0.46996
	3.35349	0.30955		3.35349	0.35147		3.35349	0.45227
	3.35849	0.29586		3.35849	0.35612		3.35849	0.44245
	3.36349	0.32847		3.36349	0.32299		3.36349	0.45255
	3.36848	0.32353		3.36848	0.32353		3.36848	0.43226
	3.37348	0.30563		3.37348	0.33155		3.37348	0.44861
	3.37848	0.32782		3.37848	0.35354		3.37848	0.46006
	3.38347	0.2952		3.38347	0.33303		3.38347	0.47232
	3.38847	0.32706		3.38847	0.32796		3.38847	0.47581
	3.39347	0.33303		3.39347	0.32133		3.39347	0.46265
	3.39846	0.31216		3.39846	0.34483		3.39846	0.45644
	3.40346	0.30762		3.40346	0.36025		3.40346	0.43466
	3.40846	0.32858		3.40846	0.33749		3.40846	0.4577
	3.41346	0.33974		3.41346	0.35256		3.41346	0.48443
	3.41845	0.31463		3.41845	0.30635		3.41845	0.4609
	3.42345	0.30036		3.42345	0.35753		3.42345	0.44283
	3.42845	0.29919		3.42845	0.32075		3.42845	0.45822
	3.43344	0.31903		3.43344	0.34328		3.43344	0.47201
	3.43844	0.27989		3.43844	0.32156		3.43844	0.4846
	3.44344	0.33303		3.44344	0.32123		3.44344	0.44555
	3.44843	0.31818		3.44843	0.32364		3.44843	0.48091
	3.45343	0.32345		3.45343	0.36423		3.45343	0.42539
	3.45843	0.31765		3.45843	0.34389		3.45843	0.4552
	3.46343	0.32518		3.46343	0.35326		3.46343	0.44565
	3.46842	0.33515		3.46842	0.35155		3.46842	0.45993
	3.47342	0.32093		3.47342	0.34884		3.47342	0.48372
	3.47842	0.32273		3.47842	0.34545		3.47842	0.46
	3.48341	0.3114		3.48341	0.35867		3.48341	0.44393
	3.48841	0.28969		3.48841	0.35562		3.48841	0.4429
	3.49341	0.32202		3.49341	0.34771		3.49341	0.43761
	3.4984	0.30245		3.4984	0.35876		3.4984	0.43143
	3.5034	0.33518		3.5034	0.31768		3.5034	0.4337
	3.5084	0.29705		3.5084	0.33487		3.5084	0.45849
	3.51339	0.30479		3.51339	0.34162		3.51339	0.45304
	3.51839	0.30981		3.51839	0.33547		3.51839	0.46654
	3.52339	0.32219		3.52339	0.34355		3.52339	0.45497
	3.52839	0.34605		3.52839	0.33023		3.52839	0.44651
	3.53338	0.31353		3.53338	0.31536		3.53338	0.45155
	3.53838	0.30037		3.53838	0.32463		3.53838	0.4375
	3.54338	0.31907		3.54338	0.32186		3.54338	0.44465
	3.54837	0.31378		3.54837	0.3203		3.54837	0.45624
	3.55337	0.32366		3.55337	0.31641		3.55337	0.44696
	3.55837	0.33148		3.55837	0.34169		3.55837	0.44568
	3.56336	0.30762		3.56336	0.32361		3.56336	0.47225
	3.56836	0.32631		3.56836	0.34006		3.56836	0.44913
	3.57336	0.32721		3.57336	0.34926		3.57336	0.39798
	3.57836	0.31126		3.57836	0.33302		3.57836	0.47871
	3.58335	0.31996		3.58335	0.32183		3.58335	0.48321
	3.58835	0.32682		3.58835	0.34637		3.58835	0.43203
	3.59335	0.30906		3.59335	0.32026		3.59335	0.46779
	3.59834	0.31959		3.59834	0.33083		3.59834	0.46767
	3.60334	0.33272		3.60334	0.32719		3.60334	0.43226
	3.60834	0.30748		3.60834	0.33668		3.60834	0.44161
	3.61333	0.31096		3.61333	0.35255		3.61333	0.45085
	3.61833	0.29755		3.61833	0.32863		3.61833	0.46893
	3.62333	0.29871		3.62333	0.34651		3.62333	0.45037
	3.62832	0.34363		3.62832	0.29963		3.62832	0.44382
	3.63332	0.33112		3.63332	0.32638		3.63332	0.46015
	3.63832	0.3018		3.63832	0.32829		3.63832	0.43046
	3.64332	0.30685		3.64332	0.34155		3.64332	0.42831
	3.64831	0.32267		3.64831	0.3095		3.64831	0.42992
	3.65331	0.28843		3.65331	0.33871		3.65331	0.48482
	3.65831	0.31487		3.65831	0.31025		3.65831	0.49307
	3.6633	0.31437		3.6633	0.3153		3.6633	0.49534
	3.6683	0.32953		3.6683	0.29535		3.6683	0.46344
	3.6733	0.36551		3.6733	0.35239		3.6733	0.45923
	3.67829	0.34508		3.67829	0.32468		3.67829	0.42857
	3.68329	0.34061		3.68329	0.32258		3.68329	0.44307
	3.68829	0.31665		3.68829	0.34456		3.68829	0.48412
	3.69329	0.33364		3.69329	0.36989		3.69329	0.45446
	3.69828	0.30977		3.69828	0.32558		3.69828	0.42977
	3.70328	0.34594		3.70328	0.34688		3.70328	0.4603
	3.70828	0.33271		3.70828	0.34025		3.70828	0.46654
	3.71327	0.30948		3.71327	0.31691		3.71327	0.47026
	3.71827	0.29727		3.71827	0.32643		3.71827	0.41957
	3.72327	0.35939		3.72327	0.31363		3.72327	0.44519
	3.72826	0.30973		3.72826	0.35505		3.72826	0.44948
	3.73326	0.33738		3.73326	0.34299		3.73326	0.48037
	3.73826	0.33013		3.73826	0.34357		3.73826	0.44434
	3.74326	0.29091		3.74326	0.31483		3.74326	0.4201
	3.74825	0.30654		3.74825	0.32243		3.74825	0.42991
	3.75325	0.30726		3.75325	0.33742		3.75325	0.44958
	3.75825	0.30095		3.75825	0.34952		3.75825	0.45714
	3.76324	0.30418		3.76324	0.31844		3.76324	0.4192
	3.76824	0.29851		3.76824	0.33396		3.76824	0.43377
	3.77324	0.30208		3.77324	0.32481		3.77324	0.44886
	3.77823	0.33527		3.77823	0.30531		3.77823	0.4686
	3.78323	0.32643		3.78323	0.3349		3.78323	0.44967
	3.78823	0.3184		3.78823	0.35939		3.78823	0.43089
	3.79322	0.30769		3.79322	0.36154		3.79322	0.45192
	3.79822	0.33589		3.79822	0.33014		3.79822	0.4756
	3.80322	0.3271		3.80322	0.34673		3.80322	0.47103
	3.80822	0.33333		3.80822	0.33144		3.80822	0.4136
	3.81321	0.29942		3.81321	0.34165		3.81321	0.44146
	3.81821	0.32264		3.81821	0.36887		3.81821	0.46981
	3.82321	0.34061		3.82321	0.33302		3.82321	0.42505
	3.8282	0.30422		3.8282	0.31382		3.8282	0.39251
	3.8332	0.33013		3.8332	0.36468		3.8332	0.44626
	3.8382	0.30332		3.8382	0.35355		3.8382	0.44834
	3.84319	0.30556		3.84319	0.34674		3.84319	0.43199
	3.84819	0.31884		3.84819	0.31981		3.84819	0.45797
	3.85319	0.3267		3.85319	0.31345		3.85319	0.46307
	3.85819	0.28883		3.85819	0.31723		3.85819	0.42708
	3.86318	0.38013		3.86318	0.33715		3.86318	0.46418
	3.86818	0.28627		3.86818	0.29014		3.86818	0.43617
	3.87318	0.31604		3.87318	0.31132		3.87318	0.49245
	3.87817	0.33048		3.87817	0.34286		3.87817	0.43333
	3.88317	0.30909		3.88317	0.33014		3.88317	0.45933
	3.88817	0.33173		3.88817	0.34038		3.88817	0.44519
	3.89316	0.30762		3.89316	0.34619		3.89316	0.40791
	3.89816	0.31256		3.89816	0.37009		3.89816	0.4976
	3.90316	0.3165		3.90316	0.31748		3.90316	0.45243
	3.90816	0.31439		3.90816	0.35322		3.90816	0.4697
	3.91315	0.32325		3.91315	0.3327		3.91315	0.42628
	3.91815	0.3163		3.91815	0.30473		3.91815	0.45034
	3.92315	0.32692		3.92315	0.34712		3.92315	0.41731
	3.92814	0.30257		3.92814	0.31874		3.92814	0.44624
	3.93314	0.32375		3.93314	0.30268		3.93314	0.4387
	3.93814	0.35638		3.93814	0.34469		3.93814	0.46446
	3.94313	0.32236		3.94313	0.34753		3.94313	0.4395
	3.94813	0.29838		3.94813	0.31649		3.94813	0.41373
	3.95313	0.31058		3.95313	0.35962		3.95313	0.47308
	3.95812	0.33688		3.95812	0.34947		3.95812	0.4395
	3.96312	0.32479		3.96312	0.35138		3.96312	0.47293
	3.96812	0.34038		3.96812	0.33942		3.96812	0.44423
	3.97312	0.31911		3.97312	0.33851		3.97312	0.43938
	3.97811	0.3346		3.97811	0.34318		3.97811	0.48046
	3.98311	0.30659		3.98311	0.3553		3.98311	0.43362
	3.98811	0.32814		3.98811	0.35443		3.98811	0.43817
	3.9931	0.31836		3.9931	0.3457		3.9931	0.42969
	3.9981	0.29532		3.9981	0.39181		3.9981	0.44444
	4.0031	0.31549		4.0031	0.33461		4.0031	0.47228
	4.00809	0.31061		4.00809	0.33496		4.00809	0.43135
	4.01309	0.32316		4.01309	0.31554		4.01309	0.4938
	4.01809	0.33814		4.01809	0.32757		4.01809	0.40058
	4.02309	0.29066		4.02309	0.29163		4.02309	0.42348
	4.02808	0.3259		4.02808	0.32784		4.02808	0.41804
	4.03308	0.37112		4.03308	0.36047		4.03308	0.46415
	4.03808	0.33365		4.03808	0.34423		4.03808	0.46731
	4.04307	0.31676		4.04307	0.35673		4.04307	0.43762
	4.04807	0.31667		4.04807	0.31863		4.04807	0.45196
	4.05307	0.31946		4.05307	0.31849		4.05307	0.42304
	4.05806	0.32212		4.05806	0.33077		4.05806	0.46635
	4.06306	0.29748		4.06306	0.34981		4.06306	0.43895
	4.06806	0.31092		4.06806	0.3499		4.06806	0.43372
	4.07306	0.29971		4.07306	0.3487		4.07306	0.4611
	4.07805	0.29082		4.07805	0.33623		4.07805	0.43768
	4.08305	0.30829		4.08305	0.34146		4.08305	0.43317
	4.08805	0.3188		4.08805	0.31202		4.08805	0.40988
	4.09304	0.31783		4.09304	0.32558		4.09304	0.43895
	4.09804	0.32167		4.09804	0.31098		4.09804	0.41497
	4.10304	0.31281		4.10304	0.31082		4.10304	0.46971
	4.10803	0.30888		4.10803	0.31178		4.10803	0.4749
	4.11303	0.30577		4.11303	0.34135		4.11303	0.44038
	4.11803	0.34526		4.11803	0.33559		4.11803	0.45455
	4.12302	0.31122		4.12302	0.34244		4.12302	0.45366
	4.12802	0.28709		4.12802	0.33815		4.12802	0.421
	4.13302	0.29554		4.13302	0.32364		4.13302	0.42442
	4.13802	0.33918		4.13802	0.36745		4.13802	0.43372
	4.14301	0.31367		4.14301	0.33432		4.14301	0.44936
	4.14801	0.32264		4.14801	0.38095		4.14801	0.44898
	4.15301	0.33531		4.15301	0.37673		4.15301	0.45661
	4.158	0.30224		4.158	0.32653		4.158	0.47328
	4.163	0.30964		4.163	0.3223		4.163	0.4557
	4.168	0.30918		4.168	0.34783		4.168	0.46184
	4.17299	0.30494		4.17299	0.34656		4.17299	0.44918
	4.17799	0.31579		4.17799	0.2885		4.17799	0.42788
	4.18299	0.32943		4.18299	0.31287		4.18299	0.45127
	4.18799	0.32227		4.18799	0.37793		4.18799	0.44141
	4.19298	0.34469		4.19298	0.34956		4.19298	0.41967
	4.19798	0.30927		4.19798	0.33268		4.19798	0.42829
	4.20298	0.33562		4.20298	0.31605		4.20298	0.43346
	4.20797	0.32143		4.20797	0.33631		4.20797	0.42659
	4.21297	0.31996		4.21297	0.32485		4.21297	0.42466
	4.21797	0.30058		4.21797	0.36479		4.21797	0.44844
	4.22296	0.30799		4.22296	0.34211		4.22296	0.4386
	4.22796	0.32785		4.22796	0.34623		4.22796	0.45358
	4.23296	0.31384		4.23296	0.31969		4.23296	0.4269
	4.23795	0.30482		4.23795	0.35792		4.23795	0.44346
	4.24295	0.27973		4.24295	0.33041		4.24295	0.43957
	4.24795	0.29862		4.24795	0.35265		4.24795	0.45187
	4.25295	0.2798		4.25295	0.33103		4.25295	0.45025
	4.25794	0.28984		4.25794	0.36155		4.25794	0.4502
	4.26294	0.33398		4.26294	0.33204		4.26294	0.39806
	4.26794	0.31518		4.26794	0.35019		4.26794	0.45525
	4.27293	0.32483		4.27293	0.33366		4.27293	0.42493
	4.27793	0.36239		4.27793	0.35847		4.27793	0.43585
	4.28293	0.28208		4.28293	0.30166		4.28293	0.40451
	4.28792	0.3098		4.28792	0.31961		4.28792	0.41961
	4.29292	0.3052		4.29292	0.36016		4.29292	0.44259
	4.29792	0.31667		4.29792	0.35784		4.29792	0.40882
	4.30292	0.28656		4.30292	0.30226		4.30292	0.45437
	4.30791	0.31417		4.30791	0.32805		4.30791	0.45193
	4.31291	0.30876		4.31291	0.38347		4.31291	0.46315
	4.31791	0.28835		4.31791	0.34272		4.31791	0.44369
	4.3229	0.32419		4.3229	0.32713		4.3229	0.44368
	4.3279	0.3418		4.3279	0.33301		4.3279	0.43359
	4.3329	0.31018		4.3329	0.31996		4.3329	0.43346
	4.33789	0.30128		4.33789	0.33268		4.33789	0.44357
	4.34289	0.31367		4.34289	0.31957		4.34289	0.43756
	4.34789	0.30452		4.34789	0.33399		4.34789	0.3998
	4.35289	0.31392		4.35289	0.33662		4.35289	0.41362
	4.35788	0.30405		4.35788	0.31096		4.35788	0.40178
	4.36288	0.30395		4.36288	0.35157		4.36288	0.44073
	4.36788	0.28738		4.36788	0.33786		4.36788	0.43107
	4.37287	0.30049		4.37287	0.35317		4.37287	0.43122
	4.37787	0.27647		4.37787	0.33922		4.37787	0.38627
	4.38287	0.30852		4.38287	0.34182		4.38287	0.42703
	4.38786	0.31823		4.38786	0.34089		4.38786	0.43744
	4.39286	0.29666		4.39286	0.33497		4.39286	0.43517
	4.39786	0.3006		4.39786	0.33333		4.39786	0.42361
	4.40285	0.3248		4.40285	0.34154		4.40285	0.44193
	4.40785	0.3235		4.40785	0.33432		4.40785	0.45034
	4.41285	0.3047		4.41285	0.34266		4.41285	0.44256
	4.41785	0.29051		4.41785	0.30731		4.41785	0.43775
	4.42284	0.30739		4.42284	0.32118		4.42284	0.41576
	4.42784	0.3002		4.42784	0.34843		4.42784	0.40846
	4.43284	0.31579		4.43284	0.37232		4.43284	0.40448
	4.43783	0.28116		4.43783	0.32802		4.43783	0.39581
	4.44283	0.32087		4.44283	0.36614		4.44283	0.39567
	4.44783	0.31538		4.44783	0.35553		4.44783	0.47894
	4.45282	0.31574		4.45282	0.31175		4.45282	0.43625
	4.45782	0.29832		4.45782	0.32607		4.45782	0.41824
	4.46282	0.27363		4.46282	0.33134		4.46282	0.39801
	4.46782	0.27683		4.46782	0.36309		4.46782	0.42929
	4.47281	0.33595		4.47281	0.33497		4.47281	0.39784
	4.47781	0.31751		4.47781	0.34421		4.47781	0.42334
	4.48281	0.32192		4.48281	0.3454		4.48281	0.43738
	4.4878	0.31724		4.4878	0.35764		4.4878	0.44138
	4.4928	0.28755		4.4928	0.32806		4.4928	0.45652
	4.4978	0.31628		4.4978	0.33925		4.4978	0.44154
	4.50279	0.31892		4.50279	0.33514		4.50279	0.44432
	4.50779	0.31432		4.50779	0.34004		4.50779	0.45861
	4.51279	0.33943		4.51279	0.38743		4.51279	0.41257
	4.51779	0.3061		4.51779	0.35903		4.51779	0.45915
	4.52278	0.30905		4.52278	0.3866		4.52278	0.46063
	4.52778	0.26844		4.52778	0.33253		4.52778	0.43894
	4.53278	0.31824		4.53278	0.36597		4.53278	0.46144
	4.53777	0.31026		4.53777	0.33498		4.53777	0.43758
	4.54277	0.34722		4.54277	0.34343		4.54277	0.42803
	4.54777	0.32088		4.54777	0.3067		4.54777	0.43943
	4.55276	0.29834		4.55276	0.34315		4.55276	0.41741
	4.55776	0.29934		4.55776	0.31258		4.55776	0.42781
	4.56276	0.28723		4.56276	0.37766		4.56276	0.43351
	4.56775	0.35887		4.56775	0.33333		4.56775	0.41129
	4.57275	0.3228		4.57275	0.38599		4.57275	0.42033
	4.57775	0.29363		4.57775	0.32271		4.57775	0.45014
	4.58275	0.32497		4.58275	0.35286		4.58275	0.39888
	4.58774	0.32295		4.58774	0.35694		4.58774	0.43768
	4.59274	0.3319		4.59274	0.36925		4.59274	0.45833
	4.59774	0.28406		4.59774	0.36522		4.59774	0.44203
	4.60273	0.31462		4.60273	0.34564		4.60273	0.46381
	4.60773	0.33483		4.60773	0.31988		4.60773	0.40658
	4.61273	0.29641		4.61273	0.34581		4.61273	0.44311
	4.61772	0.26748		4.61772	0.33739		4.61772	0.44225
	4.62272	0.29412		4.62272	0.387		4.62272	0.387
	4.62772	0.36236		4.62772	0.31415		4.62772	0.43079
	4.63272	0.31348		4.63272	0.34326		4.63272	0.47022
	4.63771	0.29213		4.63771	0.32424		4.63771	0.38844
	4.64271	0.32201		4.64271	0.33172		4.64271	0.39159
	4.64771	0.32033		4.64771	0.3252		4.64771	0.41951
	4.6527	0.29333		4.6527	0.33		4.6527	0.45
	4.6577	0.27741		4.6577	0.33389		4.6577	0.39369
	4.6627	0.26476		4.6627	0.3339		4.6627	0.40978
	4.66769	0.25932		4.66769	0.38305		4.66769	0.43898
	4.67269	0.27586		4.67269	0.32069		4.67269	0.41379
	4.67769	0.26435		4.67769	0.32696		4.67769	0.4
	4.68269	0.28496		4.68269	0.36991		4.68269	0.40531
	4.68768	0.27599		4.68768	0.3638		4.68768	0.46057
	4.69268	0.32374		4.69268	0.38849		4.69268	0.39748
	4.69768	0.28545		4.69768	0.36182		4.69768	0.37273
	4.70267	0.30314		4.70267	0.37893		4.70267	0.43623
	4.70767	0.28067		4.70767	0.36431		4.70767	0.4052
	4.71267	0.29423		4.71267	0.34637		4.71267	0.44693
	4.71766	0.25912		4.71766	0.35893		4.71766	0.40691
	4.72266	0.3526		4.72266	0.33333		4.72266	0.42967
	4.72766	0.32625		4.72766	0.3166		4.72766	0.35907
	4.73265	0.33531		4.73265	0.29389		4.73265	0.3925
	4.73765	0.324		4.73765	0.36		4.73765	0.422
	4.74265	0.36926		4.74265	0.39122		4.74265	0.37325
	4.74765	0.30266		4.74765	0.3456		4.74765	0.42536
	4.75264	0.3134		4.75264	0.3134		4.75264	0.43711
	4.75764	0.30913		4.75764	0.36307		4.75764	0.49585
	4.76264	0.35062		4.76264	0.35685		4.76264	0.44606
	4.76763	0.33476		4.76763	0.397		4.76763	0.38412
	4.77263	0.37393		4.77263	0.3312		4.77263	0.44231
	4.77763	0.32533		4.77763	0.31878		4.77763	0.40611
	4.78262	0.30837		4.78262	0.32379		4.78262	0.35022
	4.78762	0.28635		4.78762	0.38702		4.78762	0.44295
	4.79262	0.24439		4.79262	0.32735		4.79262	0.35874
	4.79762	0.29655		4.79762	0.36552		4.79762	0.41379
	4.80261	0.26744		4.80261	0.3093		4.80261	0.4093
	4.80761	0.31469		4.80761	0.35198		4.80761	0.44056
	4.81261	0.31667		4.81261	0.34286		4.81261	0.43095
	4.8176	0.27512		4.8176	0.35885		4.8176	0.37799
	4.8226	0.30583		4.8226	0.34951		4.8226	0.44175
	4.8276	0.34625		4.8276	0.40678		4.8276	0.43826
	4.83259	0.32746		4.83259	0.3728		4.83259	0.38539
	4.83759	0.29925		4.83759	0.36409		4.83759	0.44389
	4.84259	0.28205		4.84259	0.35641		4.84259	0.39487
	4.84759	0.34184		4.84759	0.29592		4.84759	0.44133
	4.85258	0.29319		4.85258	0.35079		4.85258	0.41885
	4.85758	0.29144		4.85758	0.3369		4.85758	0.39572
	4.86258	0.2815		4.86258	0.32976		4.86258	0.41823
	4.86757	0.2861		4.86757	0.33243		4.86757	0.42779
	4.87257	0.34072		4.87257	0.35734		4.87257	0.39889
	4.87757	0.26816		4.87757	0.36592		4.87757	0.37151
	4.88256	0.29248		4.88256	0.32591		4.88256	0.43733
	4.88756	0.28653		4.88756	0.30659		4.88756	0.38968
	4.89256	0.30548		4.89256	0.29683		4.89256	0.4121
	4.89755	0.30321		4.89755	0.29446		4.89755	0.38776
	4.90255	0.26269		4.90255	0.43284		4.90255	0.35821
	4.90755	0.3303		4.90755	0.36667		4.90755	0.34545
	4.91255	0.31288		4.91255	0.30675		4.91255	0.4908
	4.91754	0.29755		4.91754	0.35276		4.91754	0.40798
	4.92254	0.36508		4.92254	0.36508		4.92254	0.3873
	4.92754	0.26667		4.92754	0.36508		4.92754	0.44127
	4.93253	0.27974		4.93253	0.37621		4.93253	0.41801
	4.93753	0.29412		4.93753	0.37582		4.93753	0.37582
	4.94253	0.3557		4.94253	0.35906		4.94253	0.42617
	4.94752	0.37667		4.94752	0.34333		4.94752	0.42667
	4.95252	0.30479		4.95252	0.34247		4.95252	0.34932
	4.95752	0.33803		4.95752	0.37676		4.95752	0.33099
	4.96252	0.27562		4.96252	0.37102		4.96252	0.40989
	4.96751	0.35106		4.96751	0.35106		4.96751	0.37234
	4.97251	0.35688		4.97251	0.35316		4.97251	0.47584
	4.97751	0.39033		4.97751	0.35316		4.97751	0.42379
	4.9825	0.39245		4.9825	0.33962		4.9825	0.40377
	4.9875	0.28016		4.9875	0.32296		4.9875	0.37743
	4.9925	0.32941		4.9925	0.30196		4.9925	0.39216
	4.99749	0.32813		4.99749	0.30078		4.99749	0.37109

## Sheet: Fig. 3B2
	q²	ln(I(q))
	0.00429	2.56975
	0.00497	3.28306
	0.0057	3.45868
	0.00648	3.90173
	0.00731	3.2904
	0.00819	2.17088
	0.00911	1.60156
	0.01009	1.5087
	0.01112	1.65011
	0.0122	1.48698
	0.01333	1.35618
	0.01451	1.47929
	0.01574	1.41327
	0.01702	1.30595
	0.01835	1.30195
	0.01972	1.37913
	0.02115	1.28549
	0.02263	1.2745
	0.02416	1.40282
	0.02574	1.3801
	0.02737	1.27968
	0.02904	1.37754
	0.03077	1.31625
	0.03255	1.24972
	0.03438	1.27582
	0.03626	1.22378
	0.03818	1.28385
	0.04016	1.21383
	0.04219	1.13433
	0.04427	1.25824
	0.0464	1.22801
	0.04857	1.27046
	0.0508	1.28093
	0.05308	1.22633
	0.05541	1.31058
	0.05778	1.20153
	0.06021	1.16113
	0.06269	1.16979
	0.06521	1.12869
	0.06779	1.17865
	0.07042	1.15851
	0.0731	1.24445
	0.07582	1.11981
	0.0786	1.23474
	0.08143	1.1033
	0.0843	1.16357
	0.08723	1.21713
	0.09021	1.2033
	0.09323	1.15165
	0.09631	1.21253
	0.09944	1.18339
	0.10261	1.18717
	0.10584	1.15815
	0.10912	1.14109
	0.11244	1.15663
	0.11582	1.11017
	0.11924	1.06175
	0.12272	1.14462
	0.12625	1.10409
	0.12982	1.02962
	0.13345	1.06564
	0.13712	1.07953
	0.14085	1.02812
	0.14462	1.06087
	0.14845	1.08002
	0.15233	1.02185
	0.15625	1.11233
	0.16023	1.08505
	0.16425	0.99583
	0.16833	0.94473
	0.17245	1.10818
	0.17663	1.01713
	0.18085	1.02671
	0.18513	0.93868
	0.18945	1.00914
	0.19383	0.95384
	0.19825	0.96128
	0.20273	0.89794
	0.20725	0.92809
	0.21183	0.88283
	0.21645	0.80337
	0.22113	0.83013
	0.22585	0.82389
	0.23063	0.89809
	0.23545	0.77571
	0.24032	0.82869
	0.24525	0.82521
	0.25022	0.8189
	0.25525	0.7842
	0.26032	0.8274
	0.26545	0.67225
	0.27062	0.76739
	0.27584	0.7361
	0.28112	0.74229
	0.28644	0.63958
	0.29181	0.70579
	0.29724	0.66717
	0.30271	0.62715
	0.30824	0.70344
	0.31381	0.66498
	0.31943	0.5858
	0.32511	0.62563
	0.33083	0.65515
	0.3366	0.57173
	0.34243	0.45168
	0.3483	0.51278
	0.35422	0.5267
	0.36019	0.46497
	0.36622	0.3622
	0.37229	0.4434
	0.37841	0.53082
	0.38459	0.44183
	0.39081	0.43916
	0.39708	0.33603
	0.4034	0.38285
	0.40978	0.44677
	0.4162	0.30426
	0.42267	0.25336
	0.42919	0.36157
	0.43577	0.36728
	0.44239	0.39363
	0.44906	0.25131
	0.45578	0.23139
	0.46255	0.26016
	0.46938	0.27841
	0.47625	0.24283
	0.48317	0.23773
	0.49014	0.11962
	0.49716	0.29049
	0.50424	0.2714
	0.51136	0.13285
	0.51853	0.14274
	0.52575	0.15757
	0.53302	0.16705
	0.54034	0.04628
	0.54771	0.18544
	0.55514	0.04664
	0.56261	0.03142
	0.57013	0.00508
	0.5777	0.03842
	0.58532	0.09508
	0.59299	0.00774
	0.60071	0.03222
	0.60848	-0.14953
	0.6163	-0.04061
	0.62417	-0.02767
	0.63209	-0.06538
	0.64007	-0.12828
	0.64809	-0.09628
	0.65616	-0.16946
	0.66428	-0.15616
	0.67245	-0.18378
	0.68067	-0.24658
	0.68894	-0.17068
	0.69726	-0.16097
	0.70563	-0.09721
	0.71405	-0.13618
	0.72252	-0.20294
	0.73104	-0.24603
	0.73961	-0.1415
	0.74823	-0.17787
	0.7569	-0.20972
	0.76562	-0.22602
	0.77439	-0.30426
	0.78321	-0.2676
	0.79208	-0.34849
	0.80099	-0.30703
	0.80996	-0.18275
	0.81898	-0.41837
	0.82805	-0.41198
	0.83717	-0.27166
	0.84634	-0.33271
	0.85556	-0.35698
	0.86483	-0.34079
	0.87415	-0.4416
	0.88352	-0.3537
	0.89294	-0.3722
	0.9024	-0.38917
	0.91192	-0.41583
	0.92149	-0.50139
	0.93111	-0.4791
	0.94078	-0.48251
	0.9505	-0.49745
	0.96027	-0.51015
	0.97008	-0.41347
	0.97995	-0.48278
	0.98987	-0.55321
	0.99984	-0.66177
	1.00986	-0.47116
	1.01992	-0.69315
	1.03004	-0.56877
	1.04021	-0.57429
	1.05043	-0.46082
	1.0607	-0.61413
	1.07101	-0.58741
	1.08138	-0.56446
	1.0918	-0.60201
	1.10227	-0.73458
	1.11278	-0.56744
	1.12335	-0.71432
	1.13397	-0.7024
	1.14464	-0.66468
	1.15535	-0.6535
	1.16612	-0.67839
	1.17694	-0.75468
	1.18781	-0.68427
	1.19872	-0.67324
	1.20969	-0.71846
	1.22071	-0.67931
	1.23177	-0.6564
	1.24289	-0.79711
	1.25406	-0.78462
	1.26527	-0.65406
	1.27654	-0.63057
	1.28786	-0.69315
	1.29922	-0.71912
	1.31064	-0.73009
	1.32211	-0.67783
	1.33362	-0.75081
	1.34519	-0.67161
	1.3568	-0.74329
	1.36847	-0.76214
	1.38019	-0.85508
	1.39195	-0.80055
	1.40377	-0.76572
	1.41563	-0.82329
	1.42755	-0.76563
	1.43952	-0.80247
	1.45153	-0.83388
	1.4636	-0.79598
	1.47571	-0.80687
	1.48788	-0.73599
	1.50009	-0.86781
	1.51236	-0.84299
	1.52467	-0.90139
	1.53704	-0.88319
	1.54945	-0.98613
	1.56192	-0.75789
	1.57444	-0.86617
	1.587	-0.946
	1.59962	-0.99561
	1.61228	-0.93333
	1.625	-0.95676
	1.63776	-0.93914
	1.65057	-0.90044
	1.66344	-0.96758
	1.67635	-0.90658
	1.68932	-0.93015
	1.70233	-0.97336
	1.7154	-1.03435
	1.72851	-0.927
	1.74167	-1.04643
	1.75489	-0.92291
	1.76815	-0.93053
	1.78147	-0.89415
	1.79483	-1.03501
	1.80824	-1.01232
	1.82171	-0.9428
	1.83522	-0.97937
	1.84879	-1.00514
	1.8624	-0.95494
	1.87606	-1.04218
	1.88978	-0.99936
	1.90354	-1.11571
	1.91736	-1.06386
	1.93122	-1.12173
	1.94513	-0.91984
	1.9591	-1.02411
	1.97311	-1.06289
	1.98717	-1.03532
	2.00129	-0.99714
	2.01545	-1.04055
	2.02966	-1.04704
	2.04392	-1.02058
	2.05824	-0.96664
	2.0726	-0.94623
	2.08701	-1.10295
	2.10148	-1.06573
	2.11599	-1.17976
	2.13055	-0.94642
	2.14516	-1.08488
	2.15982	-1.05933
	2.17454	-1.00316
	2.1893	-1.0438
	2.20411	-1.1622
	2.21897	-1.04119
	2.23389	-1.27682
	2.24885	-1.09061
	2.26386	-1.11651
	2.27892	-0.97552
	2.29403	-1.0616
	2.3092	-1.10357
	2.32441	-1.20561
	2.33967	-1.0538
	2.35498	-1.05939
	2.37034	-1.02165
	2.38576	-1.03982
	2.40122	-1.13257
	2.41673	-1.06555
	2.43229	-1.23601
	2.4479	-1.1207
	2.46356	-1.03859
	2.47927	-1.0569
	2.49504	-1.11591
	2.51085	-1.18886
	2.52671	-1.13175
	2.54262	-1.17432
	2.55858	-1.0666
	2.57459	-1.08155
	2.59065	-1.18909
	2.60676	-1.17866
	2.62292	-1.03768
	2.63913	-1.1861
	2.65539	-1.21109
	2.6717	-1.14163
	2.68806	-1.14611
	2.70447	-1.25719
	2.72093	-1.17577
	2.73744	-1.12788
	2.754	-1.25976
	2.77061	-1.12719
	2.78727	-1.28186
	2.80398	-1.2005
	2.82074	-1.25052
	2.83755	-1.10623
	2.85441	-1.19103
	2.87132	-1.12613
	2.88828	-1.21891
	2.90529	-1.25564
	2.92235	-1.18779
	2.93946	-1.14712
	2.95662	-1.24432
	2.97383	-1.18779
	2.99109	-1.30847
	3.0084	-1.26252
	3.02576	-1.23389
	3.04317	-1.26421
	3.06063	-1.19696
	3.07814	-1.2254
	3.0957	-1.31142
	3.1133	-1.16499
	3.13096	-1.18256
	3.14867	-1.18901

## Sheet: Fig. 3B3
	q²	ln(I(q))
	0.00429	3.15167
	0.00497	3.73699
	0.0057	3.90096
	0.00648	4.15162
	0.00731	3.56506
	0.00819	2.63601
	0.00911	2.28078
	0.01009	2.24469
	0.01112	2.25228
	0.0122	2.09625
	0.01333	2.01829
	0.01451	2.07732
	0.01574	2.06171
	0.01702	2.01686
	0.01835	1.97285
	0.01972	1.88923
	0.02115	1.86014
	0.02263	1.92929
	0.02416	1.84372
	0.02574	1.90266
	0.02737	1.82128
	0.02904	1.91212
	0.03077	1.84521
	0.03255	1.83343
	0.03438	1.8334
	0.03626	1.9277
	0.03818	1.77584
	0.04016	1.87104
	0.04219	1.81867
	0.04427	1.76249
	0.0464	1.82716
	0.04857	1.79473
	0.0508	1.74123
	0.05308	1.79898
	0.05541	1.83391
	0.05778	1.81453
	0.06021	1.81435
	0.06269	1.79449
	0.06521	1.85463
	0.06779	1.84428
	0.07042	1.76295
	0.0731	1.7611
	0.07582	1.85518
	0.0786	1.82813
	0.08143	1.80227
	0.0843	1.8106
	0.08723	1.70655
	0.09021	1.75506
	0.09323	1.75402
	0.09631	1.816
	0.09944	1.83406
	0.10261	1.83209
	0.10584	1.76376
	0.10912	1.73912
	0.11244	1.79465
	0.11582	1.74311
	0.11924	1.70527
	0.12272	1.7114
	0.12625	1.73718
	0.12982	1.67189
	0.13345	1.70426
	0.13712	1.76653
	0.14085	1.6831
	0.14462	1.68385
	0.14845	1.7052
	0.15233	1.71677
	0.15625	1.68621
	0.16023	1.66351
	0.16425	1.65312
	0.16833	1.65548
	0.17245	1.65914
	0.17663	1.67486
	0.18085	1.61665
	0.18513	1.61508
	0.18945	1.62464
	0.19383	1.61723
	0.19825	1.57889
	0.20273	1.55623
	0.20725	1.52642
	0.21183	1.50922
	0.21645	1.51531
	0.22113	1.5279
	0.22585	1.43566
	0.23063	1.48198
	0.23545	1.49676
	0.24032	1.42969
	0.24525	1.44438
	0.25022	1.48433
	0.25525	1.39308
	0.26032	1.40996
	0.26545	1.36828
	0.27062	1.38158
	0.27584	1.35627
	0.28112	1.34924
	0.28644	1.33273
	0.29181	1.33309
	0.29724	1.28722
	0.30271	1.25276
	0.30824	1.26061
	0.31381	1.30589
	0.31943	1.23526
	0.32511	1.18314
	0.33083	1.17159
	0.3366	1.21348
	0.34243	1.18694
	0.3483	1.14958
	0.35422	1.14634
	0.36019	1.09526
	0.36622	1.0877
	0.37229	1.06244
	0.37841	1.06998
	0.38459	0.98676
	0.39081	1.02315
	0.39708	0.97812
	0.4034	0.96918
	0.40978	0.94245
	0.4162	0.92054
	0.42267	0.97352
	0.42919	1.00881
	0.43577	0.95418
	0.44239	0.88158
	0.44906	0.80029
	0.45578	0.84264
	0.46255	0.84157
	0.46938	0.88278
	0.47625	0.86838
	0.48317	0.81156
	0.49014	0.77785
	0.49716	0.76364
	0.50424	0.74913
	0.51136	0.70402
	0.51853	0.63098
	0.52575	0.6341
	0.53302	0.73628
	0.54034	0.66377
	0.54771	0.61511
	0.55514	0.65116
	0.56261	0.66482
	0.57013	0.57584
	0.5777	0.53965
	0.58532	0.51745
	0.59299	0.53032
	0.60071	0.53078
	0.60848	0.52287
	0.6163	0.4429
	0.62417	0.52756
	0.63209	0.47631
	0.64007	0.42413
	0.64809	0.36772
	0.65616	0.39663
	0.66428	0.43319
	0.67245	0.39158
	0.68067	0.34087
	0.68894	0.29759
	0.69726	0.32649
	0.70563	0.32727
	0.71405	0.33349
	0.72252	0.28086
	0.73104	0.29864
	0.73961	0.2946
	0.74823	0.20875
	0.7569	0.26202
	0.76562	0.2508
	0.77439	0.18382
	0.78321	0.11488
	0.79208	0.2196
	0.80099	0.16493
	0.80996	0.20281
	0.81898	0.10344
	0.82805	0.17798
	0.83717	0.12607
	0.84634	0.09588
	0.85556	0.05551
	0.86483	0.10234
	0.87415	0.1143
	0.88352	0.09531
	0.89294	0.01677
	0.9024	0.06749
	0.91192	0.02041
	0.92149	-0.01846
	0.93111	0.03835
	0.94078	0.04506
	0.9505	0.01005
	0.96027	-0.08241
	0.97008	-0.07227
	0.97995	-0.05716
	0.98987	-0.06533
	0.99984	-0.008
	1.00986	-0.08229
	1.01992	-0.05026
	1.03004	-0.13326
	1.04021	-0.20869
	1.05043	-0.11179
	1.0607	-0.17508
	1.07101	-0.10165
	1.08138	-0.09957
	1.0918	-0.16117
	1.10227	-0.08266
	1.11278	-0.2677
	1.12335	-0.15415
	1.13397	-0.19232
	1.14464	-0.18594
	1.15535	-0.23516
	1.16612	-0.16976
	1.17694	-0.17979
	1.18781	-0.20067
	1.19872	-0.17322
	1.20969	-0.24116
	1.22071	-0.33891
	1.23177	-0.22716
	1.24289	-0.26344
	1.25406	-0.19004
	1.26527	-0.2871
	1.27654	-0.23279
	1.28786	-0.22182
	1.29922	-0.3628
	1.31064	-0.29519
	1.32211	-0.34232
	1.33362	-0.22145
	1.34519	-0.41557
	1.3568	-0.30985
	1.36847	-0.34575
	1.38019	-0.35052
	1.39195	-0.45246
	1.40377	-0.32619
	1.41563	-0.33512
	1.42755	-0.37662
	1.43952	-0.19798
	1.45153	-0.42593
	1.4636	-0.42106
	1.47571	-0.45385
	1.48788	-0.35437
	1.50009	-0.47
	1.51236	-0.42755
	1.52467	-0.54239
	1.53704	-0.48031
	1.54945	-0.41985
	1.56192	-0.48963
	1.57444	-0.51395
	1.587	-0.51701
	1.59962	-0.56355
	1.61228	-0.51236
	1.625	-0.55535
	1.63776	-0.52969
	1.65057	-0.53444
	1.66344	-0.44869
	1.67635	-0.51735
	1.68932	-0.44763
	1.70233	-0.55999
	1.7154	-0.51033
	1.72851	-0.51133
	1.74167	-0.59136
	1.75489	-0.54868
	1.76815	-0.56746
	1.78147	-0.42734
	1.79483	-0.49601
	1.80824	-0.50702
	1.82171	-0.52252
	1.83522	-0.64901
	1.84879	-0.62627
	1.8624	-0.61211
	1.87606	-0.6436
	1.88978	-0.58345
	1.90354	-0.68471
	1.91736	-0.6341
	1.93122	-0.64572
	1.94513	-0.73811
	1.9591	-0.63155
	1.97311	-0.60102
	1.98717	-0.60614
	2.00129	-0.60683
	2.01545	-0.61478
	2.02966	-0.6363
	2.04392	-0.68629
	2.05824	-0.60706
	2.0726	-0.62809
	2.08701	-0.65771
	2.10148	-0.57536
	2.11599	-0.55339
	2.13055	-0.63261
	2.14516	-0.55693
	2.15982	-0.69778
	2.17454	-0.78507
	2.1893	-0.62509
	2.20411	-0.63933
	2.21897	-0.6854
	2.23389	-0.79482
	2.24885	-0.64911
	2.26386	-0.73599
	2.27892	-0.62821
	2.29403	-0.77867
	2.3092	-0.67031
	2.32441	-0.68825
	2.33967	-0.69479
	2.35498	-0.75148
	2.37034	-0.85567
	2.38576	-0.6753
	2.40122	-0.69817
	2.41673	-0.79014
	2.43229	-0.75589
	2.4479	-0.60782
	2.46356	-0.76435
	2.47927	-0.78031
	2.49504	-0.71921
	2.51085	-0.74703
	2.52671	-0.85476
	2.54262	-0.73934
	2.55858	-0.93618
	2.57459	-0.81567
	2.59065	-0.79889
	2.60676	-0.74702
	2.62292	-0.92594
	2.63913	-0.76364
	2.65539	-0.79772
	2.6717	-0.81621
	2.68806	-0.73885
	2.70447	-0.7551
	2.72093	-0.85392
	2.73744	-0.81575
	2.754	-0.83446
	2.77061	-0.89538
	2.78727	-0.8309
	2.80398	-0.82519
	2.82074	-0.76945
	2.83755	-0.83473
	2.85441	-0.89269
	2.87132	-0.86072
	2.88828	-0.92638
	2.90529	-0.77559
	2.92235	-0.79154
	2.93946	-0.82073
	2.95662	-0.917
	2.97383	-0.77319
	2.99109	-0.84228
	3.0084	-0.81232
	3.02576	-0.79173
	3.04317	-0.81093
	3.06063	-0.83767
	3.07814	-0.76175
	3.0957	-0.80658
	3.1133	-0.75115
	3.13096	-0.8812
	3.14867	-0.91563

## Sheet: Fig. 3B4
	q²	ln(I(q))
	0.00429	3.50405
	0.00497	4.02331
	0.0057	4.27805
	0.00648	4.56359
	0.00731	4.05412
	0.00819	3.26462
	0.00911	2.90336
	0.01009	2.71082
	0.01112	2.61035
	0.0122	2.52776
	0.01333	2.4147
	0.01451	2.31939
	0.01574	2.19549
	0.01702	2.25593
	0.01835	2.1521
	0.01972	2.08478
	0.02115	2.06043
	0.02263	1.99243
	0.02416	2.0761
	0.02574	1.97202
	0.02737	1.97595
	0.02904	1.88425
	0.03077	1.97897
	0.03255	1.97733
	0.03438	1.96325
	0.03626	1.93381
	0.03818	1.97554
	0.04016	1.92447
	0.04219	1.8746
	0.04427	1.91239
	0.0464	1.88351
	0.04857	1.91613
	0.0508	1.8778
	0.05308	1.82735
	0.05541	1.86279
	0.05778	1.84839
	0.06021	1.86807
	0.06269	1.93886
	0.06521	1.85223
	0.06779	1.90189
	0.07042	1.87237
	0.0731	1.86733
	0.07582	1.81993
	0.0786	1.85998
	0.08143	1.77519
	0.0843	1.83124
	0.08723	1.83391
	0.09021	1.75389
	0.09323	1.7852
	0.09631	1.80294
	0.09944	1.87275
	0.10261	1.76147
	0.10584	1.75532
	0.10912	1.76173
	0.11244	1.77818
	0.11582	1.77712
	0.11924	1.75094
	0.12272	1.73161
	0.12625	1.68863
	0.12982	1.69663
	0.13345	1.73809
	0.13712	1.69059
	0.14085	1.74897
	0.14462	1.70041
	0.14845	1.62638
	0.15233	1.66408
	0.15625	1.61564
	0.16023	1.56186
	0.16425	1.60103
	0.16833	1.63131
	0.17245	1.57719
	0.17663	1.5799
	0.18085	1.54109
	0.18513	1.53606
	0.18945	1.58942
	0.19383	1.50408
	0.19825	1.52259
	0.20273	1.50104
	0.20725	1.43387
	0.21183	1.4536
	0.21645	1.38735
	0.22113	1.44517
	0.22585	1.38933
	0.23063	1.41358
	0.23545	1.36245
	0.24032	1.3731
	0.24525	1.32775
	0.25022	1.39822
	0.25525	1.30633
	0.26032	1.35812
	0.26545	1.2387
	0.27062	1.27926
	0.27584	1.21271
	0.28112	1.19234
	0.28644	1.20109
	0.29181	1.14711
	0.29724	1.09372
	0.30271	1.1702
	0.30824	1.15558
	0.31381	1.12601
	0.31943	1.09623
	0.32511	1.06127
	0.33083	1.05354
	0.3366	1.07443
	0.34243	1.03827
	0.3483	1.05178
	0.35422	0.98083
	0.36019	0.91025
	0.36622	1.01367
	0.37229	0.90684
	0.37841	0.94898
	0.38459	0.89512
	0.39081	0.8513
	0.39708	0.85829
	0.4034	0.88184
	0.40978	0.86055
	0.4162	0.86324
	0.42267	0.76132
	0.42919	0.80478
	0.43577	0.74372
	0.44239	0.68131
	0.44906	0.72103
	0.45578	0.71509
	0.46255	0.71435
	0.46938	0.69173
	0.47625	0.65439
	0.48317	0.73735
	0.49014	0.63045
	0.49716	0.58654
	0.50424	0.59742
	0.51136	0.62532
	0.51853	0.56469
	0.52575	0.53454
	0.53302	0.55449
	0.54034	0.59071
	0.54771	0.52414
	0.55514	0.49262
	0.56261	0.46065
	0.57013	0.49699
	0.5777	0.47521
	0.58532	0.44147
	0.59299	0.40027
	0.60071	0.43606
	0.60848	0.40378
	0.6163	0.37516
	0.62417	0.36237
	0.63209	0.26334
	0.64007	0.24309
	0.64809	0.38431
	0.65616	0.34873
	0.66428	0.3156
	0.67245	0.23138
	0.68067	0.26547
	0.68894	0.22174
	0.69726	0.16132
	0.70563	0.13945
	0.71405	0.12802
	0.72252	0.11349
	0.73104	0.24563
	0.73961	0.18732
	0.74823	0.20148
	0.7569	0.10062
	0.76562	0.19375
	0.77439	0.08383
	0.78321	0.06114
	0.79208	0.0848
	0.80099	0.09217
	0.80996	0.13967
	0.81898	-0.05039
	0.82805	0.12019
	0.83717	0.03251
	0.84634	0.05704
	0.85556	-0.05207
	0.86483	-0.04631
	0.87415	0.00209
	0.88352	-0.04692
	0.89294	-0.06327
	0.9024	-0.08124
	0.91192	-0.09737
	0.92149	-0.25044
	0.93111	-0.11086
	0.94078	-0.15817
	0.9505	-0.11778
	0.96027	-0.14373
	0.97008	-0.11158
	0.97995	-0.12675
	0.98987	-0.14889
	0.99984	-0.23719
	1.00986	-0.13601
	1.01992	-0.19654
	1.03004	-0.23716
	1.04021	-0.23535
	1.05043	-0.19004
	1.0607	-0.15479
	1.07101	-0.16756
	1.08138	-0.1704
	1.0918	-0.29023
	1.10227	-0.35247
	1.11278	-0.2701
	1.12335	-0.23512
	1.13397	-0.19009
	1.14464	-0.23723
	1.15535	-0.27793
	1.16612	-0.35032
	1.17694	-0.25857
	1.18781	-0.41083
	1.19872	-0.40455
	1.20969	-0.39304
	1.22071	-0.33161
	1.23177	-0.30385
	1.24289	-0.30641
	1.25406	-0.35767
	1.26527	-0.35643
	1.27654	-0.4213
	1.28786	-0.39148
	1.29922	-0.3628
	1.31064	-0.42641
	1.32211	-0.40204
	1.33362	-0.40716
	1.34519	-0.3831
	1.3568	-0.35451
	1.36847	-0.47997
	1.38019	-0.48946
	1.39195	-0.39633
	1.40377	-0.42567
	1.41563	-0.40377
	1.42755	-0.51354
	1.43952	-0.55437
	1.45153	-0.52772
	1.4636	-0.40628
	1.47571	-0.51191
	1.48788	-0.46871
	1.50009	-0.47
	1.51236	-0.51299
	1.52467	-0.45901
	1.53704	-0.50656
	1.54945	-0.51879
	1.56192	-0.68069
	1.57444	-0.50875
	1.587	-0.57554
	1.59962	-0.5203
	1.61228	-0.57043
	1.625	-0.55264
	1.63776	-0.54569
	1.65057	-0.66168
	1.66344	-0.64216
	1.67635	-0.62076
	1.68932	-0.58321
	1.70233	-0.58929
	1.7154	-0.64141
	1.72851	-0.60995
	1.74167	-0.57801
	1.75489	-0.63615
	1.76815	-0.71724
	1.78147	-0.64081
	1.79483	-0.64365
	1.80824	-0.63345
	1.82171	-0.71371
	1.83522	-0.52598
	1.84879	-0.63984
	1.8624	-0.57839
	1.87606	-0.62988
	1.88978	-0.61511
	1.90354	-0.63552
	1.91736	-0.50659
	1.93122	-0.60305
	1.94513	-0.56673
	1.9591	-0.66321
	1.97311	-0.63739
	1.98717	-0.63788
	2.00129	-0.65638
	2.01545	-0.64799
	2.02966	-0.67111
	2.04392	-0.71681
	2.05824	-0.77827
	2.0726	-0.68359
	2.08701	-0.58519
	2.10148	-0.68446
	2.11599	-0.73827
	2.13055	-0.69163
	2.14516	-0.7582
	2.15982	-0.74209
	2.17454	-0.72286
	2.1893	-0.88396
	2.20411	-0.68528
	2.21897	-0.81366
	2.23389	-0.7011
	2.24885	-0.74936
	2.26386	-0.74274
	2.27892	-0.72562
	2.29403	-0.74358
	2.3092	-0.73013
	2.32441	-0.70799
	2.33967	-0.82411
	2.35498	-0.66683
	2.37034	-0.73745
	2.38576	-0.86214
	2.40122	-0.77124
	2.41673	-0.73257
	2.43229	-0.66648
	2.4479	-0.71868
	2.46356	-0.77548
	2.47927	-0.81434
	2.49504	-0.80367
	2.51085	-0.7871
	2.52671	-0.70176
	2.54262	-0.96704
	2.55858	-0.91458
	2.57459	-0.88411
	2.59065	-0.80661
	2.60676	-0.78846
	2.62292	-0.85782
	2.63913	-0.89556
	2.65539	-0.76671
	2.6717	-0.80046
	2.68806	-0.8693
	2.70447	-0.75135
	2.72093	-0.88143
	2.73744	-0.80136
	2.754	-0.98031
	2.77061	-0.8395
	2.78727	-0.80629
	2.80398	-0.75303
	2.82074	-0.51885
	2.83755	-0.7803
	2.85441	-0.91412
	2.87132	-0.84397
	2.88828	-0.83636
	2.90529	-0.77872
	2.92235	-0.91629
	2.93946	-0.88611
	2.95662	-0.87547
	2.97383	-0.80084
	2.99109	-0.89458
	3.0084	-0.8249
	3.02576	-0.89943
	3.04317	-0.81093
	3.06063	-0.90058
	3.07814	-0.8655
	3.0957	-0.81261
	3.1133	-0.83817
	3.13096	-0.79995
	3.14867	-0.86383

## Sheet: Fig. 3C
	Stretch(λ)	Rg(nm)	Error bar
	0	2.3	0.11997
	0.2	2.66477	0.07453
	0.4	2.77115	0.0672
	0.6	3.08454	0.08505
	0.8	3.46301	0.05977

## Sheet: Fig. 3D
	Stretch(λ)	Rg(nm)	Error bar
	0	2.06419	0.10418
	0.2	2.45302	0.08001
	0.4	2.77749	0.07836
	0.6	3.14837	0.05237
	0.8	3.42878	0.04307

## Sheet: Fig. 3E
	Stretch(λ)	Rg(nm)	Error bar
	0	2.76089	0.07577
	0.2	2.93115	0.07638
	0.4	3.37638	0.05888
	0.6	3.68332	0.05066
	0.8	3.94594	0.04647

## Sheet: Fig. 4E
	Temperature	Pressure	Absorption
	125	0	48.6414
	125	-0.033	37.5142
	125	-0.066	32.0728
	125	-0.1	35.8679
	145	0	36.4193
	145	-0.033	34.8732
	145	-0.066	35.9686
	145	-0.1	37.8799
	165	0	38.1841
	165	-0.033	34.9981
	165	-0.066	35.6628
	165	-0.1	38.1707
	185	0	35.3756
	185	-0.033	35.0375
	185	-0.066	37.6371
	185	-0.1	36.5211

## Sheet: Fig. 4F
	Temperature	Pressure	Absorption
	125	0	0.35755
	125	-0.033	0.54997
	125	-0.066	0.2822
	125	-0.1	1.35332
	145	0	0.59629
	145	-0.033	1.11285
	145	-0.066	0.31885
	145	-0.1	2.1705
	165	0	1.30616
	165	-0.033	1.30544
	165	-0.066	1.03289
	165	-0.1	1.96902
	185	0	0.86367
	185	-0.033	1.48683
	185	-0.066	1.84433
	185	-0.1	1.40439

[truncated: 15 more sheets: Fig. 5C, Fig. 5D, Fig. 5E, Fig. 5F, Fig. 5G, Fig. 5H, Fig. 6A, Fig. 6B, Fig. 6C, Fig. 6D, Fig. 6E, Fig. 6G, Fig. 6H, Fig. 6I, Fig. 6J]
